# Supplementary material for: NetrinG1+ Cancer-Associated Fibroblasts Generate Unique Extracellular Vesicles that Support the Survival of Pancreatic Cancer Cells Under Nutritional Stress
Source: Cancer Res Commun. 2022 Sep 19;2(9):1017–36. doi: 10.1158/2767-9764.CRC-21-0147 (PMC9608356; doi:10.1158/2767-9764.CRC-21-0147)
Supplement: Supplementary File 1 (proteomics) — Spreadsheet including the proteomic analyses corresponding to the experiments indicated by the naming of the assorted tabs. Specific analysis parameters for each experiment are provided within the respective main figure legends. [file crc-21-0147-s02.xlsx]

## Sheet: Total proteins CAF.sEV
LFQ intensity Ctrl Sev 1	LFQ intensity Ctrl Sev 2	LFQ intensity Ctrl Sev 3	Peptides	Razor + unique peptides	Unique peptides	Sequence coverage [%]	Unique + razor sequence coverage [%]	Unique sequence coverage [%]	Mol. weight [kDa]	Q-value	Score	Intensity	MS/MS count	Protein IDs	Majority protein IDs	Protein names	Gene names
187890008064	224140001280	104260001792	123	123	123	44.3	44.3	44.3	343.67	0	323.31	342510000000	327	P12111	P12111	Collagen alpha-3(VI) chain	COL6A3
49735999488	112910000128	41903001600	65	65	65	36.1	36.1	36.1	262.62	0	323.31	120530000000	189	P02751	P02751	Fibronectin;Anastellin;Ugl-Y1;Ugl-Y2;Ugl-Y3	FN1
12536000512	10481999872	11374000128	54	54	54	22	22	22	333.14	0	323.31	19366000000	86	Q99715	Q99715	Collagen alpha-1(XII) chain	COL12A1
8109000192	8937100288	5655600128	53	53	53	15.9	15.9	15.9	468.83	0	323.31	14388000000	93	P98160	P98160	Basement membrane-specific heparan sulfate proteoglycan core protein;Endorepellin;LG3 peptide	HSPG2
22324000768	26019999744	20498999296	39	39	39	29	29	29	177.6	0	323.31	43659000000	92	P11047	P11047	Laminin subunit gamma-1	LAMC1
15283000320	17068999680	9525999616	39	39	39	24.2	24.2	24.2	202.52	0	323.31	21283000000	84	Q16363	Q16363	Laminin subunit alpha-4	LAMA4
18660999168	25154000896	22132000768	38	38	38	25.4	25.4	25.4	198.04	0	323.31	34832000000	61	P07942	P07942	Laminin subunit beta-1	LAMB1
2714400000	2307599872	4775000064	32	32	32	12.7	12.7	12.7	343.9	0	323.31	5219100000	49	P24043	P24043	Laminin subunit alpha-2	LAMA2
27690000384	94631002112	66659000320	26	26	26	7.9	7.9	7.9	372.82	0	297.22	104860000000	67	P13611	P13611	Versican core protein	VCAN
5860899840	1393600000	3786800128	22	22	22	20.4	20.4	20.4	136.38	0	180.11	7882100000	33	P14543	P14543	Nidogen-1	NID1
24462999552	44815998976	27101999104	21	21	21	22.9	22.9	22.9	108.58	0	249.27	63625000000	55	P12110	P12110	Collagen alpha-2(VI) chain	COL6A2
9550600192	17243000832	14865000448	20	20	20	25	25	25	108.53	0	300.93	29602000000	72	P12109	P12109	Collagen alpha-1(VI) chain	COL6A1
11598000128	9377899520	5593999872	20	20	20	32.1	32.1	32.1	74.68	0	173.16	18300000000	41	Q15582	Q15582	Transforming growth factor-beta-induced protein ig-h3	TGFBI
1508700032	2285799936	1088999936	19	19	19	13.8	13.8	13.8	195.98	0	172.36	2914800000	27	P55268	P55268	Laminin subunit beta-2	LAMB2
18773000192	12362000384	19936000000	18	18	18	15.2	15.2	15.2	129.31	0	216.52	25274000000	37	P08123	P08123	Collagen alpha-2(I) chain	COL1A2
839720000	1063900032	893160000	17	17	17	6.6	6.6	6.6	337.08	0	143.86	1879300000	27	P25391	P25391	Laminin subunit alpha-1	LAMA1
1713600000	2234500096	2573600000	16	16	16	9.8	9.8	9.8	217.32	0	135.2	3902700000	24	O00468	O00468	Agrin;Agrin N-terminal 110 kDa subunit;Agrin C-terminal 110 kDa subunit;Agrin C-terminal 90 kDa fragment;Agrin C-terminal 22 kDa fragment	AGRN
43057000448	34696998912	72595996672	16	16	16	12.4	12.4	12.4	138.94	0	158.65	103340000000	41	P02452;CON__Q862S4	P02452	Collagen alpha-1(I) chain	COL1A1
3964800000	3429400064	4370599936	18	16	16	19.9	18.1	18.1	129.99	0	194.69	6288400000	27	P35442	P35442	Thrombospondin-2	THBS2
726860032	397150016	920060032	15	15	15	9.1	9.1	9.1	280.74	0	126.15	1331100000	17	P21333;O75369;Q14315	P21333	Filamin-A	FLNA
1224899968	292150016	1175000064	14	14	14	21.1	21.1	21.1	80.118	0	182.54	1713300000	20	P00736;Q9NZP8	P00736	Complement C1r subcomponent;Complement C1r subcomponent heavy chain;Complement C1r subcomponent light chain	C1R
774129984	1447200000	645750016	14	14	14	8.6	8.6	8.6	240.85	0	100.01	1331600000	20	P24821	P24821	Tenascin	TNC
550990016	476060000	390809984	14	14	14	3	3	3	504.6	0	92.911	982910000	18	Q07954	Q07954	Prolow-density lipoprotein receptor-related protein 1;Low-density lipoprotein receptor-related protein 1 85 kDa subunit;Low-density lipoprotein receptor-related protein 1 515 kDa subunit;Low-density lipoprotein receptor-related protein 1 intracellular domain	LRP1
2093900032	2918099968	1407200000	14	14	14	14.7	14.7	14.7	151.25	0	149.8	4612600000	20	Q14112	Q14112	Nidogen-2	NID2
2031000064	877689984	523500000	15	15	13	10.1	10.1	9	187.15	0	205.84	2431500000	21	P01024	P01024	Complement C3;Complement C3 beta chain;C3-beta-c;Complement C3 alpha chain;C3a anaphylatoxin;Acylation stimulating protein;Complement C3b alpha chain;Complement C3c alpha chain fragment 1;Complement C3dg fragment;Complement C3g fragment;Complement C3d fragment;Complement C3f fragment;Complement C3c alpha chain fragment 2	C3
4306200064	4911099904	9091699712	13	13	13	21.2	21.2	21.2	76.684	0	127.06	9749000000	22	P09871	P09871	Complement C1s subcomponent;Complement C1s subcomponent heavy chain;Complement C1s subcomponent light chain	C1S
533400000	508409984	446390016	13	13	13	9.3	9.3	9.3	165.27	0	92.217	934070000	15	Q92626	Q92626	Peroxidasin homolog	PXDN
26279999488	22958999552	52225998848	12	12	12	10.5	10.5	10.5	138.56	0	148.45	47378000000	23	P02461;CON__P04258	P02461	Collagen alpha-1(III) chain	COL3A1
788259968	416470016	812769984	12	12	12	5.3	5.3	5.3	295.22	0	105.15	1242600000	16	Q02388	Q02388	Collagen alpha-1(VII) chain	COL7A1
7392699904	4586500096	1850000000	11	11	11	9.2	9.2	9.2	141.72	0	113.26	10532000000	21	P39059	P39059	Collagen alpha-1(XV) chain;Restin;Restin-2;Restin-3;Restin-4	COL15A1
3497299968	2376699904	1804899968	11	11	11	40.3	40.3	40.3	43.104	0	215.44	5476700000	25	Q08431	Q08431	Lactadherin;Lactadherin short form;Medin	MFGE8
1791500032	1742599936	754499968	11	11	11	7.9	7.9	7.9	180.97	0	89.17	3150200000	18	Q13219	Q13219	Pappalysin-1	PAPPA
1218400000	1758099968	1426300032	11	11	11	14.1	14.1	14.1	106.69	0	139.16	2459700000	13	Q9Y6C2	Q9Y6C2	EMILIN-1	EMILIN1
8860999680	5515400192	2740199936	10	10	10	17.4	17.4	17.4	65.33	0	239.41	13397000000	26	Q08380	Q08380	Galectin-3-binding protein	LGALS3BP
472640000	856920000	818190016	9	9	9	25.7	25.7	25.7	38.604	0	68.948	1369800000	13	P07355;A6NMY6	P07355;A6NMY6	Annexin A2;Putative annexin A2-like protein	ANXA2;ANXA2P2
2676699904	967520000	487440000	8	8	8	19.3	19.3	19.3	44.002	0	68.051	3597300000	13	P07093	P07093	Glia-derived nexin	SERPINE2
183700000	359140000	280369984	8	8	8	10.5	10.5	10.5	99.326	0	54.512	558450000	9	Q14764	Q14764	Major vault protein	MVP
466580000	536390016	505510016	8	8	8	10.4	10.4	10.4	98.555	0	60.298	625920000	10	Q9P2B2	Q9P2B2	Prostaglandin F2 receptor negative regulator	PTGFRN
1706099968	1588300032	4416099840	7	7	7	21.6	21.6	21.6	37.106	0	68.222	3612200000	12	O43852	O43852	Calumenin	CALU
190650000	470569984	543809984	7	7	7	22.3	22.3	22.3	38.714	0	56.422	782740000	12	P04083	P04083	Annexin A1	ANXA1
3506599936	3250299904	2506200064	7	7	7	15	15	15	73.881	0	92.182	6011300000	12	P08253	P08253	72 kDa type IV collagenase;PEX	MMP2
985289984	672979968	211690000	7	7	7	19.6	19.6	19.6	47.972	0	70.563	1562300000	11	Q15113	Q15113	Procollagen C-endopeptidase enhancer 1	PCOLCE
409580000	503710016	441089984	7	7	7	10.7	10.7	10.7	96.022	0	58.826	606840000	8	Q8WUM4	Q8WUM4	Programmed cell death 6-interacting protein	PDCD6IP	ALIX
898760000	395609984	1360199936	6	6	6	5.8	5.8	5.8	165.74	0	57.535	1775000000	9	A1L4H1	A1L4H1	Soluble scavenger receptor cysteine-rich domain-containing protein SSC5D	SSC5D
553840000	1095699968	1545600000	6	6	6	7.6	7.6	7.6	88.414	0	39.971	1522700000	9	P05556	P05556	Integrin beta-1	ITGB1
1021800000	906499968	1222400000	6	6	6	18.9	18.9	18.9	39.746	0	60.429	2394400000	10	P07585	P07585	Decorin	DCN
41349000	238600000	31144000	6	6	6	7.9	7.9	7.9	75.872	0	36.056	184540000	6	P08133	P08133	Annexin A6	ANXA6
548950016	585689984	399560000	6	6	6	24.4	24.4	24.4	35.936	0	41.479	943200000	7	P08758	P08758	Annexin A5	ANXA5
401609984	211590000	427280000	6	6	6	2.2	2.2	2.2	261.33	0	35.739	426290000	8	P16112	P16112	Aggrecan core protein;Aggrecan core protein 2	ACAN
463440000	268470016	376009984	6	6	6	16.8	16.8	16.8	41.654	0	40.86	753130000	8	P21810	P21810	Biglycan	BGN
712540032	2018800000	1474400000	6	6	6	7.5	7.5	7.5	118.64	0	80.545	2278000000	10	Q7Z7G0	Q7Z7G0	Target of Nesh-SH3	ABI3BP
566489984	151500000	53445000	5	5	5	7.4	7.4	7.4	82.577	0	43.156	727760000	7	O00391	O00391	Sulfhydryl oxidase 1	QSOX1
157380000	212630000	161140000	5	5	5	11.5	11.5	11.5	53.764	0	35.306	365030000	7	O43854	O43854	EGF-like repeat and discoidin I-like domain-containing protein 3	EDIL3
873459968	524129984	1878300032	5	5	5	4.1	4.1	4.1	167.55	0	50.567	1601400000	9	P08572	P08572	Collagen alpha-2(IV) chain;Canstatin	COL4A2
132160000	41879000	266120000	5	5	5	1.6	1.6	1.6	312.3	0	30.373	264240000	5	P35555;P35556	P35555	Fibrillin-1	FBN1
151310000	198410000	166200000	5	5	5	3.4	3.4	3.4	178.19	0	31.051	317430000	8	P39060	P39060	Collagen alpha-1(XVIII) chain;Endostatin	COL18A1
356120000	967689984	120440000	5	5	5	47.6	47.6	47.6	11.367	0	39.1	652390000	9	P62805	P62805	Histone H4	HIST1H4A
148280000	221630000	189050000	5	5	5	7.7	7.7	7.7	83.549	0	29.948	311560000	6	Q02809	Q02809	Procollagen-lysine,2-oxoglutarate 5-dioxygenase 1	PLOD1
97468000	56694000	95440000	5	5	5	6.6	6.6	6.6	87.711	0	32.664	183510000	9	Q12884	Q12884	Prolyl endopeptidase FAP;Antiplasmin-cleaving enzyme FAP, soluble form	FAP
24798000	402360000	22993000	5	5	5	6.8	6.8	6.8	86.724	0	31.579	292880000	5	Q9Y4K0	Q9Y4K0	Lysyl oxidase homolog 2	LOXL2
53234000	90442000	404500000	4	4	4	9.8	9.8	9.8	54.006	0	28.834	288920000	9	P03956	P03956	Interstitial collagenase;22 kDa interstitial collagenase;27 kDa interstitial collagenase	MMP1
116620000	212890000	0	4	4	4	6.6	6.6	6.6	83.263	0	24.257	261140000	4	P08238;P07900;Q58FF6;Q58FF7;Q58FG0;Q14568;Q58FF8	P08238;P07900;Q58FF6;Q58FF7	Heat shock protein HSP 90-beta;Heat shock protein HSP 90-alpha;Putative heat shock protein HSP 90-beta 4;Putative heat shock protein HSP 90-beta-3	HSP90AB1;HSP90AA1;HSP90AB4P;HSP90AB3P
681939968	176710000	161870000	4	4	4	11.8	11.8	11.8	52.494	0	28.717	857060000	5	P10909	P10909	Clusterin;Clusterin beta chain;Clusterin alpha chain	CLU
105640000	83060000	25182000	6	6	4	12.2	12.2	7.7	70.897	0	37.986	170540000	4	P11142;P54652;P34931;P48741;P17066	P11142	Heat shock cognate 71 kDa protein	HSPA8
157230000	177150000	0	7	7	4	10.5	10.5	7	103.06	0	55.263	278550000	5	P12814;Q08043	P12814	Alpha-actinin-1	ACTN1
251860000	97073000	95321000	4	4	4	3.3	3.3	3.3	183.56	0	88.888	259570000	7	P20908	P20908	Collagen alpha-1(V) chain	COL5A1
825560000	2170200064	2204300032	9	4	4	14.4	8.7	8.7	77.213	0	66.086	1748500000	11	P23142	P23142	Fibulin-1	FBLN1
263290000	503440000	0	4	4	4	12.1	12.1	12.1	41.975	0	29.168	706040000	6	P26022	P26022	Pentraxin-related protein PTX3	PTX3
134520000	198420000	131550000	4	4	4	14.3	14.3	14.3	39.383	0	40.17	309970000	6	P46976	P46976	Glycogenin-1	GYG1
161400000	176580000	145720000	4	4	4	8	8	8	60.673	0	26.402	294950000	5	Q16610	Q16610	Extracellular matrix protein 1	ECM1
137390000	92014000	79739000	4	4	4	2.8	2.8	2.8	153	0	35.771	162320000	6	Q8WUJ3	Q8WUJ3	Cell migration-inducing and hyaluronan-binding protein	CEMIP
248740000	382649984	418640000	3	3	3	14.4	14.4	14.4	32.444	0	18.861	569690000	6	O00560	O00560	Syntenin-1	SDCBP
284980000	243840000	500270016	3	3	3	14.1	14.1	14.1	27.887	0	27.428	577060000	4	O14818;Q8TAA3	O14818	Proteasome subunit alpha type-7	PSMA7
26438000	167610000	14413000	3	3	3	24.6	24.6	24.6	13.952	0	21.776	167970000	4	Q99880;Q99879;Q99877;Q93079;Q8N257;Q5QNW6;Q16778;P62807;P58876;P57053;P33778;P23527;P06899;O60814;Q96A08;Q6DRA6;Q6DN03	Q99880;Q99879;Q99877;Q93079;Q8N257;Q5QNW6;Q16778;P62807;P58876;P57053;P33778;P23527;P06899;O60814	Histone H2B type 1-L;Histone H2B type 1-M;Histone H2B type 1-N;Histone H2B type 1-H;Histone H2B type 3-B;Histone H2B type 2-F;Histone H2B type 2-E;Histone H2B type 1-C/E/F/G/I;Histone H2B type 1-D;Histone H2B type F-S;Histone H2B type 1-B;Histone H2B type 1-O;Histone H2B type 1-J;Histone H2B type 1-K	HIST1H2BL;HIST1H2BM;HIST1H2BN;HIST1H2BH;HIST3H2BB;HIST2H2BF;HIST2H2BE;HIST1H2BC;HIST1H2BD;H2BFS;HIST1H2BB;HIST1H2BO;HIST1H2BJ;HIST1H2BK
149340000	0	21922000	3	3	3	6	6	6	54.861	0	19.484	160520000	2	P00352;P05091	P00352	Retinal dehydrogenase 1	ALDH1A1
255480000	591440000	177580000	3	3	3	9.9	9.9	9.9	36.053	0	31.13	756230000	8	P04406	P04406	Glyceraldehyde-3-phosphate dehydrogenase	GAPDH
70296000	83797000	30087000	3	3	3	4	4	4	112.89	0	23.627	135550000	5	P05023;P13637;P50993	P05023;P13637	Sodium/potassium-transporting ATPase subunit alpha-1;Sodium/potassium-transporting ATPase subunit alpha-3	ATP1A1;ATP1A3
171280000	0	0	3	3	3	8	8	8	55.154	0	28.926	172010000	0	P05155	P05155	Plasma protease C1 inhibitor	SERPING1
158660000	125150000	172780000	3	3	3	2.8	2.8	2.8	139.09	0	22.567	249350000	2	P08603;Q03591;Q02985	P08603	Complement factor H	CFH
767180032	1745600000	0	3	3	3	6.2	6.2	6.2	53.651	0	40.82	1917300000	4	P08670;P17661	P08670	Vimentin	VIM
81400000	103310000	69139000	3	3	3	12.9	12.9	12.9	32.854	0	21.073	193300000	5	P08865	P08865	40S ribosomal protein SA	RPSA
1572999936	1630099968	1031500032	3	3	3	26.6	26.6	26.6	14.728	0	33.516	2734000000	5	P62987;P62979;P0CG47;P0CG48	P62987;P62979;P0CG47;P0CG48	Ubiquitin-60S ribosomal protein L40;Ubiquitin;60S ribosomal protein L40;Ubiquitin-40S ribosomal protein S27a;Ubiquitin;40S ribosomal protein S27a;Polyubiquitin-B;Ubiquitin;Polyubiquitin-C;Ubiquitin	UBA52;RPS27A;UBB;UBC
687420032	626280000	601619968	3	3	3	10	10	10	24.399	0	19.154	1105600000	4	P16035	P16035	Metalloproteinase inhibitor 2	TIMP2
72430000	488030016	192450000	3	3	3	5.3	5.3	5.3	81.537	0	23.307	385660000	5	P16070	P16070	CD44 antigen	CD44
150120000	391920000	394670016	3	3	3	7.5	7.5	7.5	25.416	0	19.113	305810000	5	P21926	P21926	CD9 antigen	CD9
128980000	82737000	93025000	3	3	3	12.2	12.2	12.2	29.555	0	19.877	200310000	6	P25786	P25786	Proteasome subunit alpha type-1	PSMA1
97962000	68087000	50000000	3	3	3	8.8	8.8	8.8	29.483	0	20.433	170930000	6	P25789	P25789	Proteasome subunit alpha type-4	PSMA4
14316000	182810000	34192000	3	3	3	4.3	4.3	4.3	67.819	0	19.235	131400000	4	P26038;P35241;P15311	P26038	Moesin	MSN
134480000	577609984	195970000	3	3	3	11.8	11.8	11.8	31.73	0	23.406	475450000	4	P27105	P27105	Erythrocyte band 7 integral membrane protein	STOM
79488000	134600000	113740000	3	3	3	4	4	4	100.07	0	19.788	201240000	3	P35221	P35221	Catenin alpha-1	CTNNA1
679779968	660560000	286280000	4	4	3	10.5	10.5	7.2	46.312	0	28.006	1025000000	7	P36955	P36955	Pigment epithelium-derived factor	SERPINF1
0	147640000	31022000	3	3	3	2.4	2.4	2.4	124.57	0	19.156	96161000	2	P54289	P54289	Voltage-dependent calcium channel subunit alpha-2/delta-1;Voltage-dependent calcium channel subunit alpha-2-1;Voltage-dependent calcium channel subunit delta-1	CACNA2D1
297400000	280129984	223300000	3	3	3	16.3	16.3	16.3	27.399	0	23.37	546320000	3	P60900	P60900	Proteasome subunit alpha type-6	PSMA6
106190000	234010000	88473000	3	3	3	5.8	5.8	5.8	50.184	0	19.813	264850000	4	Q5VTE0;P68104;Q05639	Q5VTE0;P68104;Q05639	Putative elongation factor 1-alpha-like 3;Elongation factor 1-alpha 1;Elongation factor 1-alpha 2	EEF1A1P5;EEF1A1;EEF1A2
164100000	114510000	396480000	3	3	3	9.1	9.1	9.1	38.89	0	21.882	304330000	5	Q15293	Q15293	Reticulocalbin-1	RCN1
49426000	116770000	48336000	3	3	3	3.9	3.9	3.9	77.555	0	17.293	131150000	4	Q7Z304	Q7Z304	MAM domain-containing protein 2	MAMDC2
108460000	113420000	107800000	3	3	3	7.5	7.5	7.5	31.648	0	17.894	163420000	5	Q9NRY6	Q9NRY6	Phospholipid scramblase 3	PLSCR3
381940000	63486000	220350000	3	3	3	7.1	7.1	7.1	57.104	0	26.745	381150000	2	Q9UKU9	Q9UKU9	Angiopoietin-related protein 2	ANGPTL2
27351000	59238000	37975000	2	2	2	3.3	3.3	3.3	84.141	0	12.088	76804000	2	O14672	O14672	Disintegrin and metalloproteinase domain-containing protein 10	ADAM10
30534000	26397000	57053000	5	2	2	6.8	3.3	3.3	104.85	0	20.18	80297000	2	O43707	O43707	Alpha-actinin-4	ACTN4
19175000	12555000	0	2	2	2	2.2	2.2	2.2	109.79	0	13.038	28388000	3	O94985	O94985	Calsyntenin-1;Soluble Alc-alpha;CTF1-alpha	CLSTN1
273449984	41611000	31231000	2	2	2	3.3	3.3	3.3	85.532	0	13.461	305160000	2	P00751	P00751	Complement factor B;Complement factor B Ba fragment;Complement factor B Bb fragment	CFB
46098000	25899000	0	2	2	2	8	8	8	20.019	0	12.411	62997000	2	P02792	P02792	Ferritin light chain	FTL
273100000	257600000	516600000	2	2	2	10.2	10.2	10.2	39.42	0	16.562	517440000	3	P04075	P04075	Fructose-bisphosphate aldolase A	ALDOA
77213000	96650000	51218000	2	2	2	21.9	21.9	21.9	13.936	0	27.228	130150000	4	Q99878;Q96KK5;Q9BTM1;Q16777;Q93077;Q7L7L0;Q6FI13;P20671;P0C0S8;P04908;Q71UI9;P0C0S5;Q8IUE6;Q96QV6;P16104	Q99878;Q96KK5;Q9BTM1;Q16777;Q93077;Q7L7L0;Q6FI13;P20671;P0C0S8;P04908;Q71UI9;P0C0S5;Q8IUE6;Q96QV6;P16104	Histone H2A type 1-J;Histone H2A type 1-H;Histone H2A.J;Histone H2A type 2-C;Histone H2A type 1-C;Histone H2A type 3;Histone H2A type 2-A;Histone H2A type 1-D;Histone H2A type 1;Histone H2A type 1-B/E;Histone H2A.V;Histone H2A.Z;Histone H2A type 2-B;Histone H2A type 1-A;Histone H2AX	HIST1H2AJ;HIST1H2AH;H2AFJ;HIST2H2AC;HIST1H2AC;HIST3H2A;HIST2H2AA3;HIST1H2AD;HIST1H2AG;HIST1H2AB;H2AFV;H2AFZ;HIST2H2AB;HIST1H2AA;H2AFX
0	96979000	251130000	2	2	2	3	3	3	86.942	0	18.907	95731000	2	P05067	P05067	Amyloid beta A4 protein;N-APP;Soluble APP-alpha;Soluble APP-beta;C99;Beta-amyloid protein 42;Beta-amyloid protein 40;C83;P3(42);P3(40);C80;Gamma-secretase C-terminal fragment 59;Gamma-secretase C-terminal fragment 57;Gamma-secretase C-terminal fragment 50;C31	APP
231370000	161650000	0	2	2	2	1.9	1.9	1.9	144.91	0	17.518	267410000	2	P05997	P05997	Collagen alpha-2(V) chain	COL5A2
194470000	162250000	68538000	2	2	2	6.1	6.1	6.1	49.67	0	17.411	276630000	3	P07437;Q13509;P04350;P68371;Q9BVA1;Q13885	P07437;Q13509;P04350;P68371;Q9BVA1;Q13885	Tubulin beta chain;Tubulin beta-3 chain;Tubulin beta-4A chain;Tubulin beta-4B chain;Tubulin beta-2B chain;Tubulin beta-2A chain	TUBB;TUBB3;TUBB4A;TUBB4B;TUBB2B;TUBB2A
190220000	0	0	2	2	2	10	10	10	25.851	0	25.148	190220000	3	P08294	P08294	Extracellular superoxide dismutase [Cu-Zn]	SOD3
34179000	13640000	0	2	2	2	10.6	10.6	10.6	34.632	0	14.901	43442000	2	P09486	P09486	SPARC	SPARC
159380000	52863000	0	2	2	2	3.6	3.6	3.6	57.936	0	16.109	180370000	3	P14618	P14618	Pyruvate kinase PKM	PKM
27755000	21607000	21221000	2	2	2	0.9	0.9	0.9	331.77	0	12.768	49084000	2	P15924	P15924	Desmoplakin	DSP
66370000	29787000	124060000	2	2	2	11.9	11.9	11.9	22.58	0	12.131	121730000	2	P16401	P16401	Histone H1.5	HIST1H1B
63031000	72672000	51220000	2	2	2	2.2	2.2	2.2	123.8	0	13.635	130150000	3	P18206	P18206	Vinculin	VCL
83655000	32197000	0	2	2	2	3.5	3.5	3.5	63.367	0	13.606	104880000	2	P21589	P21589	5-nucleotidase	NT5E
514600000	30093000	236160000	2	2	2	8.2	8.2	8.2	28.433	0	18.071	353030000	3	P25788	P25788	Proteasome subunit alpha type-3	PSMA3
42890000	95616000	24318000	2	2	2	10.4	10.4	10.4	24.261	0	13.763	111730000	3	P26373	P26373	60S ribosomal protein L13	RPL13
75207000	35851000	24319000	2	2	2	8.3	8.3	8.3	26.411	0	11.574	103860000	2	P28066	P28066	Proteasome subunit alpha type-5	PSMA5
181280000	106430000	53075000	2	2	2	8.8	8.8	8.8	25.357	0	12.172	274960000	3	P28072	P28072	Proteasome subunit beta type-6	PSMB6
51948000	129580000	229240000	2	2	2	15.1	15.1	15.1	31.554	0	23.988	163050000	7	P29966	P29966	Myristoylated alanine-rich C-kinase substrate	MARCKS
24758000	27342000	38603000	2	2	2	6.1	6.1	6.1	56.782	0	13.86	53383000	2	P30101	P30101	Protein disulfide-isomerase A3	PDIA3
2724200	8273800	4053500	2	2	2	13.2	13.2	13.2	22.876	0	16.735	10142000	2	P46782	P46782	40S ribosomal protein S5;40S ribosomal protein S5, N-terminally processed	RPS5
186170000	213800000	215880000	3	2	2	3.1	2.4	2.4	104.2	0	14.051	405320000	3	P49746	P49746	Thrombospondin-3	THBS3
37256000	56120000	49311000	2	2	2	1.8	1.8	1.8	130.85	0	12.722	71131000	3	P56199	P56199	Integrin alpha-1	ITGA1
14030000	27330000	0	2	2	2	2.9	2.9	2.9	83.166	0	12.888	33784000	2	P58215	P58215	Lysyl oxidase homolog 3	LOXL3
7734500	55433000	17025000	2	2	2	11	11	11	22.541	0	12.155	40446000	2	P61026;Q9H0U4;Q92928;P51153;P62820;Q92930;P61006;P59190	P61026;Q9H0U4;Q92928;P51153;P62820;Q92930;P61006;P59190	Ras-related protein Rab-10;Ras-related protein Rab-1B;Putative Ras-related protein Rab-1C;Ras-related protein Rab-13;Ras-related protein Rab-1A;Ras-related protein Rab-8B;Ras-related protein Rab-8A;Ras-related protein Rab-15	RAB10;RAB1B;RAB1C;RAB13;RAB1A;RAB8B;RAB8A;RAB15
64640000	0	123170000	2	2	2	11.5	11.5	11.5	24.205	0	19.771	97760000	4	P62241	P62241	40S ribosomal protein S8	RPS8
57860000	21244000	24614000	2	2	2	13	13	13	16.445	0	14.428	74397000	3	P62249	P62249	40S ribosomal protein S16	RPS16
88511000	174340000	47346000	2	2	2	6.9	6.9	6.9	45.664	0	13.151	213060000	3	P63092;Q5JWF2;P11488;P63096;P19087;P09471;P08754;A8MTJ3;P04899;P38405	P63092;Q5JWF2;P11488;P63096;P19087;P09471;P08754;A8MTJ3;P04899;P38405	Guanine nucleotide-binding protein G(s) subunit alpha isoforms short;Guanine nucleotide-binding protein G(s) subunit alpha isoforms XLas;Guanine nucleotide-binding protein G(t) subunit alpha-1;Guanine nucleotide-binding protein G(i) subunit alpha-1;Guanine nucleotide-binding protein G(t) subunit alpha-2;Guanine nucleotide-binding protein G(o) subunit alpha;Guanine nucleotide-binding protein G(k) …	GNAS;GNAT1;GNAI1;GNAT2;GNAO1;GNAI3;GNAT3;GNAI2;GNAL
41049000	58749000	24338000	2	2	2	7.3	7.3	7.3	49.895	0	11.956	92056000	2	Q9BQE3;Q71U36;P68363;P0DPH8;P0DPH7;P68366;Q9NY65;Q6PEY2	Q9BQE3;Q71U36;P68363;P0DPH8;P0DPH7;P68366;Q9NY65;Q6PEY2	Tubulin alpha-1C chain;Tubulin alpha-1A chain;Tubulin alpha-1B chain;Tubulin alpha-4A chain;Tubulin alpha-8 chain;Tubulin alpha-3E chain	TUBA1C;TUBA1A;TUBA1B;TUBA4A;TUBA8;TUBA3E
40471000	100420000	0	2	2	2	25.1	25.1	25.1	22.693	0	18.023	130860000	3	P80723	P80723	Brain acid soluble protein 1	BASP1
86707000	39976000	30975000	2	2	2	1.8	1.8	1.8	191.61	0	12.157	107060000	3	Q00610	Q00610	Clathrin heavy chain 1	CLTC
24511000	40637000	0	2	2	2	11.4	11.4	11.4	22.611	0	28.831	51295000	2	Q01995	Q01995	Transgelin	TAGLN
82305000	51877000	31028000	2	2	2	10.6	10.6	10.6	22.11	0	13.504	127230000	2	Q06830;P32119	Q06830;P32119	Peroxiredoxin-1;Peroxiredoxin-2	PRDX1;PRDX2
2986599936	2219500032	0	2	2	2	6.4	6.4	6.4	70.392	0	12.95	4459100000	3	Q08357	Q08357	Sodium-dependent phosphate transporter 2	SLC20A2
61748000	77197000	64996000	2	2	2	33	33	33	11.309	0	13.372	110270000	3	Q15836;P63027	Q15836;P63027	Vesicle-associated membrane protein 3;Vesicle-associated membrane protein 2	VAMP3;VAMP2
27500000	68505000	25998000	2	2	2	4.1	4.1	4.1	51.799	0	15.548	81560000	3	Q8N6Y2	Q8N6Y2	Leucine-rich repeat-containing protein 17	LRRC17
128370000	18179000	20032000	2	2	2	4.4	4.4	4.4	51.286	0	15.479	140160000	2	Q92743	Q92743	Serine protease HTRA1	HTRA1
100610000	67615000	140650000	2	2	2	3.9	3.9	3.9	65.033	0	11.853	224530000	3	Q969P0	Q969P0	Immunoglobulin superfamily member 8	IGSF8
251290000	175570000	113590000	2	2	2	8.2	8.2	8.2	26.224	0	16.071	395090000	4	Q96CG8	Q96CG8	Collagen triple helix repeat-containing protein 1	CTHRC1
62730000	26168000	0	2	2	2	0.5	0.5	0.5	613.38	0	12.582	78742000	3	Q96RW7	Q96RW7	Hemicentin-1	HMCN1
11555000	15145000	10357000	2	2	2	4.1	4.1	4.1	60.626	0	11.827	23812000	2	Q9H4M9;Q9NZN3	Q9H4M9;Q9NZN3	EH domain-containing protein 1;EH domain-containing protein 3	EHD1;EHD3
296049984	472529984	355689984	2	2	2	3.1	3.1	3.1	129.93	0	23.919	657540000	4	Q9NQC3	Q9NQC3	Reticulon-4	RTN4
0	136190000	80871000	2	2	2	1.4	1.4	1.4	234.71	0	16.947	86719000	2	Q9NZM1	Q9NZM1	Myoferlin	MYOF
18937000	49910000	0	2	2	2	2.8	2.8	2.8	61.161	0	12.293	50697000	2	Q9NZN4	Q9NZN4	EH domain-containing protein 2	EHD2
0	30216000	0	2	2	2	2.7	2.7	2.7	118.63	0	10.996	19916000	2	Q9Y4F1	Q9Y4F1	FERM, RhoGEF and pleckstrin domain-containing protein 1	FARP1
28942000	31267000	122850000	1	1	1	1.6	1.6	1.6	61.476	0.0082988	6.5198	64229000	2	O75387	O75387	Large neutral amino acids transporter small subunit 3	SLC43A1
25153000	37295000	0	1	1	1	2.6	2.6	2.6	46.301	0	6.9356	51351000	2	O75462	O75462	Cytokine receptor-like factor 1	CRLF1
0	59225000	0	1	1	1	2.8	2.8	2.8	62.916	0.008	6.3482	39036000	1	P00750	P00750	Tissue-type plasminogen activator;Tissue-type plasminogen activator chain A;Tissue-type plasminogen activator chain B	PLAT
13962000	23127000	27605000	2	2	1	8.5	8.5	1.9	40.89	0	14.611	32504000	3	P30459;P30457;P30453;P16190;P16189;P16188;P13746;P10316;P04439;P01892;P01891;P01893;Q09160;P30512;P30456;P30455;P30450;P30447;P30443;P18462;P10314;P05534;Q9TNN7;Q29960;Q95604	P30459;P30457;P30453;P16190;P16189;P16188;P13746;P10316;P04439;P01892;P01891;P01893;Q09160;P30512;P30456;P30455;P30450;P30447;P30443;P18462;P10314;P05534;Q9TNN7;Q29960;Q95604	HLA class I histocompatibility antigen, A-74 alpha chain;HLA class I histocompatibility antigen, A-66 alpha chain;HLA class I histocompatibility antigen, A-34 alpha chain;HLA class I histocompatibility antigen, A-33 alpha chain;HLA class I histocompatibility antigen, A-31 alpha chain;HLA class I histocompatibility antigen, A-30 alpha chain;HLA class I histocompatibility antigen, A-11 alpha chain;…	HLA-A;HLA-H;HLA-C
22326000	9985200	0	1	1	1	3.8	3.8	3.8	21.225	0	7.5062	28907000	2	P02794	P02794	Ferritin heavy chain;Ferritin heavy chain, N-terminally processed	FTH1
31763000	13435000	0	1	1	1	6.3	6.3	6.3	24.75	0	7.1279	40618000	1	P04179	P04179	Superoxide dismutase [Mn], mitochondrial	SOD2
99363000	26067000	0	1	1	1	6.2	6.2	6.2	17.935	0	8.4907	116540000	1	P04216	P04216	Thy-1 membrane glycoprotein	THY1
12511000	16628000	0	1	1	1	8.3	8.3	8.3	22.782	0.0079365	6.2971	23470000	1	P04792	P04792	Heat shock protein beta-1	HSPB1
53717	2941100	0	1	1	1	1.6	1.6	1.6	47.168	0	7.4014	1992200	1	P06733	P06733	Alpha-enolase	ENO1
58025000	625910	0	1	1	1	2	2	2	57.116	0	6.8357	58437000	1	P07237	P07237	Protein disulfide-isomerase	P4HB
7726600	0	0	1	1	1	1.9	1.9	1.9	47.442	0	6.9719	7726600	1	P08476	P08476	Inhibin beta A chain	INHBA
338060000	840320000	2839800064	1	1	1	4.2	4.2	4.2	25.636	0	10.618	1256500000	4	P08962	P08962	CD63 antigen	CD63
5725600	7432300	0	1	1	1	0.6	0.6	0.6	123.97	0.007874	6.2634	10624000	1	P09619	P09619	Platelet-derived growth factor receptor beta	PDGFRB
36993000	0	0	1	1	1	0.6	0.6	0.6	192.75	0	11.495	36993000	1	P0C0L5;P0C0L4	P0C0L5;P0C0L4	Complement C4-B;Complement C4 beta chain;Complement C4-B alpha chain;C4a anaphylatoxin;C4b-B;C4d-B;Complement C4 gamma chain;Complement C4-A;Complement C4 beta chain;Complement C4-A alpha chain;C4a anaphylatoxin;C4b-A;C4d-A;Complement C4 gamma chain	C4B;C4A
0	20114000	0	2	1	1	4.4	2.3	2.3	70.051	0.0082645	6.5153	13258000	1	P0DMV9;P0DMV8	P0DMV9;P0DMV8	Heat shock 70 kDa protein 1B;Heat shock 70 kDa protein 1A	HSPA1B;HSPA1A
86036000	118450000	223760000	1	1	1	8.7	8.7	8.7	16.837	0	9.564	190840000	2	P0DP25;P0DP24;P0DP23	P0DP25;P0DP24;P0DP23
202830000	71088000	74337000	1	1	1	8.2	8.2	8.2	17.652	0	11.386	249840000	1	P10124	P10124	Serglycin	SRGN
19997000	36385000	29708000	1	1	1	5.4	5.4	5.4	23.399	0.0086207	6.6565	42938000	1	P62070;P10301	P62070;P10301	Ras-related protein R-Ras2;Ras-related protein R-Ras	RRAS2;RRAS
7842800	88258000	8089800	1	1	1	5.3	5.3	5.3	22.019	0	6.944	66283000	1	P22492;P16403;Q02539;P10412;P16402	P22492;P16403;Q02539;P10412;P16402	Histone H1t;Histone H1.2;Histone H1.1;Histone H1.4;Histone H1.3	HIST1H1T;HIST1H1C;HIST1H1A;HIST1H1E;HIST1H1D
34047000	31686000	0	1	1	1	12.4	12.4	12.4	11.737	0	7.8838	54932000	1	P10599	P10599	Thioredoxin	TXN
21255000	12690000	13446000	2	1	1	4.3	1.8	1.8	72.332	0	9.8801	30504000	1	P11021	P11021	78 kDa glucose-regulated protein	HSPA5
217420000	36895000	219110000	1	1	1	2.2	2.2	2.2	44.882	0	6.807	169640000	1	P11279	P11279	Lysosome-associated membrane glycoprotein 1	LAMP1
0	21957000	27481000	1	1	1	0.5	0.5	0.5	181.06	0.0078431	6.2486	17755000	1	P12107	P12107	Collagen alpha-1(XI) chain	COL11A1
30696000	32640000	54047000	1	1	1	1.8	1.8	1.8	81.224	0	6.9125	52798000	1	P13798	P13798	Acylamino-acid-releasing enzyme	APEH
17910000	4926900	0	1	1	1	1.4	1.4	1.4	83.133	0.0079681	6.3322	21158000	1	P14210	P14210	Hepatocyte growth factor;Hepatocyte growth factor alpha chain;Hepatocyte growth factor beta chain	HGF
111010000	159090000	146450000	1	1	1	8.6	8.6	8.6	16.93	0	10.087	233370000	2	P60660;P14649	P60660;P14649	Myosin light polypeptide 6;Myosin light chain 6B	MYL6;MYL6B
0	0	0	1	1	1	1.1	1.1	1.1	109.54	0.0081301	6.4226	0	1	P15144	P15144	Aminopeptidase N	ANPEP
15115000	19471000	15832000	1	1	1	0.8	0.8	0.8	129.29	0	7.1348	30834000	1	P17301	P17301	Integrin alpha-2	ITGA2
1785100	372120	0	1	1	1	6	6	6	18.942	0	6.8261	2030400	1	P21246	P21246	Pleiotrophin	PTN
8906400	0	0	1	1	1	9	9	9	25.898	0	21.582	8906400	1	P25787	P25787	Proteasome subunit alpha type-2	PSMA2
37898000	39726000	25985000	1	1	1	3	3	3	50.118	0	6.8577	67187000	2	P26641	P26641	Elongation factor 1-gamma	EEF1G
51252000	54826000	0	1	1	1	4.5	4.5	4.5	29.625	0	7.2955	87389000	1	P27701	P27701	CD82 antigen	CD82
281609984	61307000	282060000	1	1	1	3.4	3.4	3.4	29.204	0	7.9997	355710000	3	P28070	P28070	Proteasome subunit beta type-4	PSMB4
64115000	56385000	1126700	1	1	1	3.8	3.8	3.8	28.48	0	7.1589	102260000	2	P28074	P28074	Proteasome subunit beta type-5	PSMB5
4226300	4876700	5049400	1	1	1	0.5	0.5	0.5	226.53	0	7.3171	7676100	1	P35579	P35579	Myosin-9	MYH9
10343000	17518000	0	1	1	1	2.3	2.3	2.3	71.607	0	6.8636	21890000	2	P43121	P43121	Cell surface glycoprotein MUC18	MCAM
0	16737000	19473000	1	1	1	4.1	4.1	4.1	22.591	0.0084034	6.5903	13359000	1	P46781	P46781	40S ribosomal protein S9	RPS9
10250000	0	0	1	1	1	2	2	2	60.533	0	8.6229	10250000	1	P49368	P49368	T-complex protein 1 subunit gamma	CCT3
0	11878000	18992000	1	1	1	3.6	3.6	3.6	24.935	0.0083333	6.5559	10098000	1	P51809	P51809	Vesicle-associated membrane protein 7	VAMP7
0	13036000	0	1	1	1	2.1	2.1	2.1	49.735	0	10.415	8592100	1	P51878	P51878	Caspase-5;Caspase-5 subunit p20;Caspase-5 subunit p10	CASP5
40533000	23448000	19513000	1	1	1	1.4	1.4	1.4	120.84	0.0081633	6.4373	58150000	1	P53396	P53396	ATP-citrate synthase	ACLY
43142000	30089000	0	1	1	1	0.6	0.6	0.6	177.67	0.004329	6.6803	62974000	2	P58397	P58397	A disintegrin and metalloproteinase with thrombospondin motifs 12	ADAMTS12
398200000	399300000	404910016	1	1	1	8.5	8.5	8.5	25.809	0	323.31	711740000	5	P60033	P60033	CD81 antigen	CD81
16207000	23963000	29703000	9	9	1	30.7	30.7	4.5	41.736	0	126.58	35550000	2	P60709;P68133;Q562R1;Q6S8J3;A5A3E0;P0CG38;Q9BYX7;P0CG39	P60709;P68133	Actin, cytoplasmic 1;Actin, cytoplasmic 1, N-terminally processed;Actin, alpha skeletal muscle	ACTB;ACTA1
48742000	88779000	54433000	1	1	1	6	6	6	20.987	0	7.2578	113760000	2	P62834;P61224	P62834;P61224	Ras-related protein Rap-1A;Ras-related protein Rap-1b	RAP1A;RAP1B
33154000	91684000	65013000	1	1	1	4.3	4.3	4.3	29.174	0.0079051	6.2819	101350000	2	P62258	P62258	14-3-3 protein epsilon	YWHAE
32070000	0	0	1	1	1	4.1	4.1	4.1	29.995	0.0085106	6.6046	32070000	1	P62424	P62424	60S ribosomal protein L7a	RPL7A
11008000	0	0	6	1	1	18.6	5.6	5.6	41.876	0	10.807	11008000	1	P63267;P68032;P62736	P63267;P68032;P62736	Actin, gamma-enteric smooth muscle;Actin, alpha cardiac muscle 1;Actin, aortic smooth muscle	ACTG2;ACTC1;ACTA2
22519000	14748000	0	1	1	1	7.9	7.9	7.9	20.252	0	7.1341	32239000	1	P62913	P62913	60S ribosomal protein L11	RPL11
7330000	13037000	0	9	1	1	30.7	4.5	4.5	41.792	0	14.533	15922000	2	P63261	P63261	Actin, cytoplasmic 2;Actin, cytoplasmic 2, N-terminally processed	ACTG1
137360000	8922800	652499968	1	1	1	31.8	31.8	31.8	5.0256	0	11.953	221200000	2	P63313	P63313	Thymosin beta-10	TMSB10
36391000	84340000	0	1	1	1	5.2	5.2	5.2	15.214	0	6.9361	91981000	2	Q6NXT2;Q71DI3;Q16695;P84243;P68431	Q6NXT2;Q71DI3;Q16695;P84243;P68431	Histone H3.3C;Histone H3.2;Histone H3.1t;Histone H3.3;Histone H3.1	H3F3C;HIST2H3A;HIST3H3;H3F3A;HIST1H3A
0	0	30259000	1	1	1	8.6	8.6	8.6	16.691	0	6.8325	3615400	1	Q04941	Q04941	Proteolipid protein 2	PLP2
36072000	53171000	71266000	1	1	1	1.1	1.1	1.1	157.75	0	22.581	79633000	2	Q07092	Q07092	Collagen alpha-1(XVI) chain	COL16A1
45295000	61516000	14551000	1	1	1	1.1	1.1	1.1	118.39	0	7.8007	87580000	2	Q13308	Q13308	Inactive tyrosine-protein kinase 7	PTK7
1129900	2286200	2107300	1	1	1	1.8	1.8	1.8	56.369	0.0043478	6.6842	2888600	2	Q13557;Q13555;Q13554	Q13557;Q13555;Q13554	Calcium/calmodulin-dependent protein kinase type II subunit delta;Calcium/calmodulin-dependent protein kinase type II subunit gamma;Calcium/calmodulin-dependent protein kinase type II subunit beta	CAMK2D;CAMK2G;CAMK2B
34062000	56301000	138770000	1	1	1	2.1	2.1	2.1	54.29	0.004386	6.7375	87751000	2	Q14108	Q14108	Lysosome membrane protein 2	SCARB2
291780000	530910016	320180000	1	1	1	0.8	0.8	0.8	105.63	0	7.9992	679960000	3	Q14114	Q14114	Low-density lipoprotein receptor-related protein 8	LRP8
9079700	16093000	0	1	1	1	1.8	1.8	1.8	106.87	0	7.8143	19687000	2	Q14697	Q14697	Neutral alpha-glucosidase AB	GANAB
127730000	0	0	1	1	1	1.8	1.8	1.8	56.598	0	8.3504	127730000	2	Q15758	Q15758	Neutral amino acid transporter B(0)	SLC1A5
55848000	4939500	0	1	1	1	2.1	2.1	2.1	47.122	0.0080972	6.3751	59103000	1	Q15818	Q15818	Neuronal pentraxin-1	NPTX1
149220000	0	0	1	1	1	5.7	5.7	5.7	29.13	0	9.3362	149220000	1	Q16270	Q16270	Insulin-like growth factor-binding protein 7	IGFBP7
13667000	8038900	0	1	1	1	1.8	1.8	1.8	56.94	0.0080321	6.363	18965000	1	Q16851	Q16851	UTP--glucose-1-phosphate uridylyltransferase	UGP2
0	0	0	1	1	1	11.1	11.1	11.1	10.89	0	6.9893	0	1	Q69YL0	Q69YL0	Uncharacterized protein NCBP2-AS2	NCBP2-AS2
8414900	21459000	0	1	1	1	0.9	0.9	0.9	145.18	0.0083682	6.5843	22559000	1	Q7L576;Q96F07	Q7L576;Q96F07	Cytoplasmic FMR1-interacting protein 1;Cytoplasmic FMR1-interacting protein 2	CYFIP1;CYFIP2
13406000	26453000	0	1	1	1	1.1	1.1	1.1	80.123	0	6.939	34594000	1	Q8IWA5	Q8IWA5	Choline transporter-like protein 2	SLC44A2
13721000	24066000	25203000	1	1	1	1	1	1	101.03	0	6.7999	32594000	2	Q8IWU6	Q8IWU6	Extracellular sulfatase Sulf-1	SULF1
0	0	0	1	1	1	1	1	1	112.81	0.0081967	6.4458	0	1	Q8IYE0	Q8IYE0	Coiled-coil domain-containing protein 146	CCDC146
7183800	9533000	57577000	1	1	1	2	2	2	37.78	0.0078125	6.2352	22814000	1	Q8NAA5	Q8NAA5	Leucine-rich repeat-containing protein 75A	LRRC75A
0	32857000	0	1	1	1	1.5	1.5	1.5	77.86	0.0085837	6.6335	21656000	1	Q96AC1	Q96AC1	Fermitin family homolog 2	FERMT2
3749700	3769700	4269300	1	1	1	1.9	1.9	1.9	52.387	0	7.376	6744500	2	Q9GZM7	Q9GZM7	Tubulointerstitial nephritis antigen-like	TINAGL1
36077000	145280000	23275000	1	1	1	8.4	8.4	8.4	17.218	0	13.368	140850000	1	Q9H4G4	Q9H4G4	Golgi-associated plant pathogenesis-related protein 1	GLIPR2
41746000	7093300	0	1	1	1	7.2	7.2	7.2	17.469	0.0077821	6.2163	46422000	1	Q9H8M9	Q9H8M9	Protein eva-1 homolog A	EVA1A
50637000	95380000	0	1	1	1	2.4	2.4	2.4	70.07	0.0084746	6.6014	113500000	2	Q9HB63	Q9HB63	Netrin-4	NTN4
11033000	0	0	1	1	1	3	3	3	49.398	0	6.9235	11033000	1	Q9NVA2	Q9NVA2	Septin-11	SEPT11
41418000	72901000	173210000	1	1	1	11.5	11.5	11.5	18.373	0	23.015	110160000	3	Q9NVM1	Q9NVM1	Protein eva-1 homolog B	EVA1B
64015000	0	70885000	1	1	1	9.6	9.6	9.6	15.892	0	8.6273	72485000	1	Q9NZT1	Q9NZT1	Calmodulin-like protein 5	CALML5
18527000	18209000	0	1	1	1	0.7	0.7	0.7	184.09	0.008547	6.6223	30529000	1	Q9UKP4	Q9UKP4	A disintegrin and metalloproteinase with thrombospondin motifs 7	ADAMTS7
18442000	5726800	8299700	1	1	1	5	5	5	15.35	0.0082305	6.4767	21475000	1	Q9Y4Z0	Q9Y4Z0	U6 snRNA-associated Sm-like protein LSm4	LSM4
13494000	36679000	0	1	1	1	2.5	2.5	2.5	44.387	0.0080645	6.3725	37670000	1	Q9Y639	Q9Y639	Neuroplastin	NPTN

## Sheet: Fig.1E Pathway Analysis
GroupID	Category	Term	Description	LogP	Log(q-value)	InTerm_InList	Genes	Symbols
1_Summary	Canonical Pathways	M5884	NABA CORE MATRISOME	-56.9315	-52.5697	36/275	176,633,1277,1278,1281,1284,1291,1292,1293,1294,1303,1306,1462,1634,2200,2335,3339,3371,3908,3910,3912,3913,3915,4240,4811,5118,7045,7058,7837,10085,11117,22795,25890,80781,284217,375790,3688,4017,4313,5351	ACAN,BGN,COL1A1,COL1A2,COL3A1,COL4A2,COL6A1,COL6A2,COL6A3,COL7A1,COL12A1,COL15A1,VCAN,DCN,FBN1,FN1,HSPG2,TNC,LAMA2,LAMA4,LAMB1,LAMB2,LAMC1,MFGE8,NID1,PCOLCE,TGFBI,THBS2,PXDN,EDIL3,EMILIN1,NID2,ABI3BP,COL18A1,LAMA1,AGRN,ITGB1,LOXL2,MMP2,PLOD1
1_Member	Canonical Pathways	M5884	NABA CORE MATRISOME	-56.9315	-52.5697	36/275	176,633,1277,1278,1281,1284,1291,1292,1293,1294,1303,1306,1462,1634,2200,2335,3339,3371,3908,3910,3912,3913,3915,4240,4811,5118,7045,7058,7837,10085,11117,22795,25890,80781,284217,375790	ACAN,BGN,COL1A1,COL1A2,COL3A1,COL4A2,COL6A1,COL6A2,COL6A3,COL7A1,COL12A1,COL15A1,VCAN,DCN,FBN1,FN1,HSPG2,TNC,LAMA2,LAMA4,LAMB1,LAMB2,LAMC1,MFGE8,NID1,PCOLCE,TGFBI,THBS2,PXDN,EDIL3,EMILIN1,NID2,ABI3BP,COL18A1,LAMA1,AGRN
1_Member	Reactome Gene Sets	R-HSA-1474244	Extracellular matrix organization	-53.2565	-49.1958	35/301	176,633,1277,1278,1281,1284,1291,1292,1293,1294,1303,1306,1462,1634,2200,2335,3339,3371,3688,3908,3910,3912,3913,3915,4017,4313,4811,5118,5351,7837,11117,22795,80781,284217,375790	ACAN,BGN,COL1A1,COL1A2,COL3A1,COL4A2,COL6A1,COL6A2,COL6A3,COL7A1,COL12A1,COL15A1,VCAN,DCN,FBN1,FN1,HSPG2,TNC,ITGB1,LAMA2,LAMA4,LAMB1,LAMB2,LAMC1,LOXL2,MMP2,NID1,PCOLCE,PLOD1,PXDN,EMILIN1,NID2,COL18A1,LAMA1,AGRN
1_Member	Canonical Pathways	M3008	NABA ECM GLYCOPROTEINS	-28.0617	-24.6543	20/196	2200,2335,3371,3908,3910,3912,3913,3915,4240,4811,5118,7045,7058,7837,10085,11117,22795,25890,284217,375790	FBN1,FN1,TNC,LAMA2,LAMA4,LAMB1,LAMB2,LAMC1,MFGE8,NID1,PCOLCE,TGFBI,THBS2,PXDN,EDIL3,EMILIN1,NID2,ABI3BP,LAMA1,AGRN
2_Summary	Reactome Gene Sets	R-HSA-3000178	ECM proteoglycans	-41.8557	-37.9711	22/76	176,633,1277,1278,1281,1284,1291,1292,1293,1462,1634,2335,3339,3371,3688,3908,3910,3912,3913,3915,284217,375790,1294,2200,4811,7045,7058,80781,1306,22795,2316,4313,4035	ACAN,BGN,COL1A1,COL1A2,COL3A1,COL4A2,COL6A1,COL6A2,COL6A3,VCAN,DCN,FN1,HSPG2,TNC,ITGB1,LAMA2,LAMA4,LAMB1,LAMB2,LAMC1,LAMA1,AGRN,COL7A1,FBN1,NID1,TGFBI,THBS2,COL18A1,COL15A1,NID2,FLNA,MMP2,LRP1
2_Member	Reactome Gene Sets	R-HSA-3000178	ECM proteoglycans	-41.8557	-37.9711	22/76	176,633,1277,1278,1281,1284,1291,1292,1293,1462,1634,2335,3339,3371,3688,3908,3910,3912,3913,3915,284217,375790	ACAN,BGN,COL1A1,COL1A2,COL3A1,COL4A2,COL6A1,COL6A2,COL6A3,VCAN,DCN,FN1,HSPG2,TNC,ITGB1,LAMA2,LAMA4,LAMB1,LAMB2,LAMC1,LAMA1,AGRN
2_Member	Canonical Pathways	M18	PID INTEGRIN1 PATHWAY	-40.9046	-37.145	21/66	1277,1278,1281,1291,1292,1293,1294,2200,2335,3371,3688,3908,3910,3912,3913,3915,4811,7045,7058,80781,284217	COL1A1,COL1A2,COL3A1,COL6A1,COL6A2,COL6A3,COL7A1,FBN1,FN1,TNC,ITGB1,LAMA2,LAMA4,LAMB1,LAMB2,LAMC1,NID1,TGFBI,THBS2,COL18A1,LAMA1
2_Member	Canonical Pathways	M5887	NABA BASEMENT MEMBRANES	-32.9137	-29.251	16/40	1284,1291,1292,1293,1306,3339,3908,3910,3912,3913,3915,4811,22795,80781,284217,375790	COL4A2,COL6A1,COL6A2,COL6A3,COL15A1,HSPG2,LAMA2,LAMA4,LAMB1,LAMB2,LAMC1,NID1,NID2,COL18A1,LAMA1,AGRN
2_Member	KEGG Pathway	hsa04512	ECM-receptor interaction	-31.5906	-28.074	18/82	1277,1278,1284,1291,1292,1293,2335,3339,3371,3688,3908,3910,3912,3913,3915,7058,284217,375790	COL1A1,COL1A2,COL4A2,COL6A1,COL6A2,COL6A3,FN1,HSPG2,TNC,ITGB1,LAMA2,LAMA4,LAMB1,LAMB2,LAMC1,THBS2,LAMA1,AGRN
2_Member	KEGG Pathway	ko04512	ECM-receptor interaction	-31.5906	-28.074	18/82	1277,1278,1284,1291,1292,1293,2335,3339,3371,3688,3908,3910,3912,3913,3915,7058,284217,375790	COL1A1,COL1A2,COL4A2,COL6A1,COL6A2,COL6A3,FN1,HSPG2,TNC,ITGB1,LAMA2,LAMA4,LAMB1,LAMB2,LAMC1,THBS2,LAMA1,AGRN
2_Member	Reactome Gene Sets	R-HSA-3000171	Non-integrin membrane-ECM interactions	-27.3283	-24.0805	15/59	1277,1278,1281,1284,2335,3339,3371,3688,3908,3910,3912,3913,3915,284217,375790	COL1A1,COL1A2,COL3A1,COL4A2,FN1,HSPG2,TNC,ITGB1,LAMA2,LAMA4,LAMB1,LAMB2,LAMC1,LAMA1,AGRN
2_Member	Reactome Gene Sets	R-HSA-3000157	Laminin interactions	-27.2697	-24.0541	13/30	1284,1294,3339,3688,3908,3910,3912,3913,3915,4811,22795,80781,284217	COL4A2,COL7A1,HSPG2,ITGB1,LAMA2,LAMA4,LAMB1,LAMB2,LAMC1,NID1,NID2,COL18A1,LAMA1
2_Member	KEGG Pathway	hsa04510	Focal adhesion	-22.393	-19.31	17/199	1277,1278,1284,1291,1292,1293,2316,2335,3371,3688,3908,3910,3912,3913,3915,7058,284217	COL1A1,COL1A2,COL4A2,COL6A1,COL6A2,COL6A3,FLNA,FN1,TNC,ITGB1,LAMA2,LAMA4,LAMB1,LAMB2,LAMC1,THBS2,LAMA1
2_Member	KEGG Pathway	ko04510	Focal adhesion	-22.393	-19.31	17/199	1277,1278,1284,1291,1292,1293,2316,2335,3371,3688,3908,3910,3912,3913,3915,7058,284217	COL1A1,COL1A2,COL4A2,COL6A1,COL6A2,COL6A3,FLNA,FN1,TNC,ITGB1,LAMA2,LAMA4,LAMB1,LAMB2,LAMC1,THBS2,LAMA1
2_Member	Reactome Gene Sets	R-HSA-8874081	MET activates PTK2 signaling	-22.0848	-19.0241	11/30	1277,1278,1281,2335,3688,3908,3910,3912,3913,3915,284217	COL1A1,COL1A2,COL3A1,FN1,ITGB1,LAMA2,LAMA4,LAMB1,LAMB2,LAMC1,LAMA1
2_Member	Reactome Gene Sets	R-HSA-8875878	MET promotes cell motility	-20.3302	-17.311	11/41	1277,1278,1281,2335,3688,3908,3910,3912,3913,3915,284217	COL1A1,COL1A2,COL3A1,FN1,ITGB1,LAMA2,LAMA4,LAMB1,LAMB2,LAMC1,LAMA1
2_Member	WikiPathways	WP2911	miRNA targets in ECM and membrane receptors	-20.0714	-17.0899	11/43	1278,1281,1284,1291,1292,1293,2335,3910,3913,3915,7058	COL1A2,COL3A1,COL4A2,COL6A1,COL6A2,COL6A3,FN1,LAMA4,LAMB2,LAMC1,THBS2
2_Member	WikiPathways	WP306	Focal adhesion	-18.7902	-15.8798	15/202	1277,1278,1284,1292,2316,2335,3371,3688,3908,3910,3912,3913,3915,7058,284217	COL1A1,COL1A2,COL4A2,COL6A2,FLNA,FN1,TNC,ITGB1,LAMA2,LAMA4,LAMB1,LAMB2,LAMC1,THBS2,LAMA1
2_Member	Reactome Gene Sets	R-HSA-6806834	Signaling by MET	-16.9002	-14.057	11/79	1277,1278,1281,2335,3688,3908,3910,3912,3913,3915,284217	COL1A1,COL1A2,COL3A1,FN1,ITGB1,LAMA2,LAMA4,LAMB1,LAMB2,LAMC1,LAMA1
2_Member	KEGG Pathway	ko04151	PI3K-Akt signaling pathway	-16.8371	-14.0069	16/342	1277,1278,1284,1291,1292,1293,2335,3371,3688,3908,3910,3912,3913,3915,7058,284217	COL1A1,COL1A2,COL4A2,COL6A1,COL6A2,COL6A3,FN1,TNC,ITGB1,LAMA2,LAMA4,LAMB1,LAMB2,LAMC1,THBS2,LAMA1
2_Member	WikiPathways	WP4172	PI3K-Akt signaling pathway	-16.777	-13.9593	16/345	1277,1278,1284,1291,1292,1293,2335,3371,3688,3908,3910,3912,3913,3915,7058,284217	COL1A1,COL1A2,COL4A2,COL6A1,COL6A2,COL6A3,FN1,TNC,ITGB1,LAMA2,LAMA4,LAMB1,LAMB2,LAMC1,THBS2,LAMA1
2_Member	KEGG Pathway	hsa04151	PI3K-Akt signaling pathway	-16.1138	-13.3203	16/380	1277,1278,1284,1291,1292,1293,2335,3371,3688,3908,3910,3912,3913,3915,7058,284217	COL1A1,COL1A2,COL4A2,COL6A1,COL6A2,COL6A3,FN1,TNC,ITGB1,LAMA2,LAMA4,LAMB1,LAMB2,LAMC1,THBS2,LAMA1
2_Member	WikiPathways	WP3932	Focal adhesion: PI3K-Akt-mTOR-signaling pathway	-16.0099	-13.2392	15/309	1277,1278,1281,1284,1292,2335,3371,3688,3908,3910,3912,3913,3915,7058,284217	COL1A1,COL1A2,COL3A1,COL4A2,COL6A2,FN1,TNC,ITGB1,LAMA2,LAMA4,LAMB1,LAMB2,LAMC1,THBS2,LAMA1
2_Member	KEGG Pathway	ko05146	Amoebiasis	-15.9226	-13.163	11/96	1277,1278,1281,1284,2335,3908,3910,3912,3913,3915,284217	COL1A1,COL1A2,COL3A1,COL4A2,FN1,LAMA2,LAMA4,LAMB1,LAMB2,LAMC1,LAMA1
2_Member	KEGG Pathway	hsa05146	Amoebiasis	-15.3845	-12.6461	11/107	1277,1278,1281,1284,2335,3908,3910,3912,3913,3915,284217	COL1A1,COL1A2,COL3A1,COL4A2,FN1,LAMA2,LAMA4,LAMB1,LAMB2,LAMC1,LAMA1
2_Member	Reactome Gene Sets	R-HSA-9006934	Signaling by Receptor Tyrosine Kinases	-13.9742	-11.2657	16/521	1277,1278,1281,1284,1291,1292,1293,2335,3688,3908,3910,3912,3913,3915,7058,284217	COL1A1,COL1A2,COL3A1,COL4A2,COL6A1,COL6A2,COL6A3,FN1,ITGB1,LAMA2,LAMA4,LAMB1,LAMB2,LAMC1,THBS2,LAMA1
2_Member	KEGG Pathway	hsa05222	Small cell lung cancer	-12.8038	-10.1142	9/84	1284,2335,3688,3908,3910,3912,3913,3915,284217	COL4A2,FN1,ITGB1,LAMA2,LAMA4,LAMB1,LAMB2,LAMC1,LAMA1
2_Member	KEGG Pathway	ko05222	Small cell lung cancer	-12.8038	-10.1142	9/84	1284,2335,3688,3908,3910,3912,3913,3915,284217	COL4A2,FN1,ITGB1,LAMA2,LAMA4,LAMB1,LAMB2,LAMC1,LAMA1
2_Member	WikiPathways	WP453	Inflammatory response pathway	-12.2458	-9.57432	7/33	1277,1278,1281,2335,3912,3913,3915	COL1A1,COL1A2,COL3A1,FN1,LAMB1,LAMB2,LAMC1
2_Member	WikiPathways	WP4658	Small cell lung cancer	-12.1828	-9.52007	9/98	1284,2335,3688,3908,3910,3912,3913,3915,284217	COL4A2,FN1,ITGB1,LAMA2,LAMA4,LAMB1,LAMB2,LAMC1,LAMA1
2_Member	Canonical Pathways	M239	PID A6B1 A6B4 INTEGRIN PATHWAY	-11.1572	-8.55139	7/46	3688,3908,3910,3912,3913,3915,284217	ITGB1,LAMA2,LAMA4,LAMB1,LAMB2,LAMC1,LAMA1
2_Member	Canonical Pathways	M158	PID INTEGRIN4 PATHWAY	-10.7711	-8.17284	5/11	3908,3912,3913,3915,284217	LAMA2,LAMB1,LAMB2,LAMC1,LAMA1
2_Member	KEGG Pathway	ko05145	Toxoplasmosis	-8.34695	-5.86606	7/113	3688,3908,3910,3912,3913,3915,284217	ITGB1,LAMA2,LAMA4,LAMB1,LAMB2,LAMC1,LAMA1
2_Member	KEGG Pathway	hsa05145	Toxoplasmosis	-8.26727	-5.79206	7/116	3688,3908,3910,3912,3913,3915,284217	ITGB1,LAMA2,LAMA4,LAMB1,LAMB2,LAMC1,LAMA1
2_Member	KEGG Pathway	hsa05200	Pathways in cancer	-7.97338	-5.50929	10/395	1284,2335,3688,3908,3910,3912,3913,3915,4313,284217	COL4A2,FN1,ITGB1,LAMA2,LAMA4,LAMB1,LAMB2,LAMC1,MMP2,LAMA1
2_Member	WikiPathways	WP244	Alpha 6 beta 4 signaling pathway	-7.94135	-5.49345	5/35	3908,3912,3913,3915,284217	LAMA2,LAMB1,LAMB2,LAMC1,LAMA1
2_Member	GO Biological Processes	GO:0000904	cell morphogenesis involved in differentiation	-6.66693	-4.30086	11/694	1306,2316,2335,3688,3908,3912,3913,3915,4035,80781,284217	COL15A1,FLNA,FN1,ITGB1,LAMA2,LAMB1,LAMB2,LAMC1,LRP1,COL18A1,LAMA1
2_Member	GO Biological Processes	GO:0034446	substrate adhesion-dependent cell spreading	-5.45718	-3.19238	5/108	2316,2335,3912,3913,3915	FLNA,FN1,LAMB1,LAMB2,LAMC1
2_Member	Reactome Gene Sets	R-HSA-9619665	EGR2 and SOX10-mediated initiation of Schwann cell myelination	-4.53756	-2.39596	3/28	3908,3912,3915	LAMA2,LAMB1,LAMC1
2_Member	GO Biological Processes	GO:0035633	maintenance of blood-brain barrier	-4.2416	-2.12787	3/35	3688,3908,3915	ITGB1,LAMA2,LAMC1
2_Member	Reactome Gene Sets	R-HSA-373760	L1CAM interactions	-3.90963	-1.84458	4/119	3688,3912,3915,284217	ITGB1,LAMB1,LAMC1,LAMA1
2_Member	GO Biological Processes	GO:0045995	regulation of embryonic development	-3.45682	-1.47351	3/64	3908,3910,284217	LAMA2,LAMA4,LAMA1
3_Summary	Reactome Gene Sets	R-HSA-1474228	Degradation of the extracellular matrix	-31.1343	-27.6757	20/140	176,1277,1278,1281,1284,1291,1292,1293,1294,1303,1306,1634,2200,2335,3339,3912,3915,4313,4811,80781,4017,5118,7837,3371,3688,375790,5351,4240,10085,7058,3908,284217	ACAN,COL1A1,COL1A2,COL3A1,COL4A2,COL6A1,COL6A2,COL6A3,COL7A1,COL12A1,COL15A1,DCN,FBN1,FN1,HSPG2,LAMB1,LAMC1,MMP2,NID1,COL18A1,LOXL2,PCOLCE,PXDN,TNC,ITGB1,AGRN,PLOD1,MFGE8,EDIL3,THBS2,LAMA2,LAMA1
3_Member	Reactome Gene Sets	R-HSA-1474228	Degradation of the extracellular matrix	-31.1343	-27.6757	20/140	176,1277,1278,1281,1284,1291,1292,1293,1294,1303,1306,1634,2200,2335,3339,3912,3915,4313,4811,80781	ACAN,COL1A1,COL1A2,COL3A1,COL4A2,COL6A1,COL6A2,COL6A3,COL7A1,COL12A1,COL15A1,DCN,FBN1,FN1,HSPG2,LAMB1,LAMC1,MMP2,NID1,COL18A1
3_Member	Reactome Gene Sets	R-HSA-2022090	Assembly of collagen fibrils and other multimeric structures	-24.7926	-21.607	14/61	1277,1278,1281,1284,1291,1292,1293,1294,1303,1306,4017,5118,7837,80781	COL1A1,COL1A2,COL3A1,COL4A2,COL6A1,COL6A2,COL6A3,COL7A1,COL12A1,COL15A1,LOXL2,PCOLCE,PXDN,COL18A1
3_Member	Reactome Gene Sets	R-HSA-216083	Integrin cell surface interactions	-24.6913	-21.5337	15/85	1277,1278,1281,1284,1291,1292,1293,1294,2200,2335,3339,3371,3688,80781,375790	COL1A1,COL1A2,COL3A1,COL4A2,COL6A1,COL6A2,COL6A3,COL7A1,FBN1,FN1,HSPG2,TNC,ITGB1,COL18A1,AGRN
3_Member	Reactome Gene Sets	R-HSA-1474290	Collagen formation	-24.2886	-21.1573	15/90	1277,1278,1281,1284,1291,1292,1293,1294,1303,1306,4017,5118,5351,7837,80781	COL1A1,COL1A2,COL3A1,COL4A2,COL6A1,COL6A2,COL6A3,COL7A1,COL12A1,COL15A1,LOXL2,PCOLCE,PLOD1,PXDN,COL18A1
3_Member	Reactome Gene Sets	R-HSA-1650814	Collagen biosynthesis and modifying enzymes	-21.9686	-18.9291	13/67	1277,1278,1281,1284,1291,1292,1293,1294,1303,1306,5118,5351,80781	COL1A1,COL1A2,COL3A1,COL4A2,COL6A1,COL6A2,COL6A3,COL7A1,COL12A1,COL15A1,PCOLCE,PLOD1,COL18A1
3_Member	Reactome Gene Sets	R-HSA-1442490	Collagen degradation	-20.0875	-17.0899	12/64	1277,1278,1281,1284,1291,1292,1293,1294,1303,1306,4313,80781	COL1A1,COL1A2,COL3A1,COL4A2,COL6A1,COL6A2,COL6A3,COL7A1,COL12A1,COL15A1,MMP2,COL18A1
3_Member	Canonical Pathways	M3005	NABA COLLAGENS	-19.9472	-17.0004	11/44	1277,1278,1281,1284,1291,1292,1293,1294,1303,1306,80781	COL1A1,COL1A2,COL3A1,COL4A2,COL6A1,COL6A2,COL6A3,COL7A1,COL12A1,COL15A1,COL18A1
3_Member	Reactome Gene Sets	R-HSA-8948216	Collagen chain trimerization	-19.9472	-17.0004	11/44	1277,1278,1281,1284,1291,1292,1293,1294,1303,1306,80781	COL1A1,COL1A2,COL3A1,COL4A2,COL6A1,COL6A2,COL6A3,COL7A1,COL12A1,COL15A1,COL18A1
3_Member	Canonical Pathways	M160	PID AVB3 INTEGRIN PATHWAY	-19.2694	-16.3391	12/74	1277,1278,1281,1291,1292,1293,1294,1303,1306,2335,4240,10085	COL1A1,COL1A2,COL3A1,COL6A1,COL6A2,COL6A3,COL7A1,COL12A1,COL15A1,FN1,MFGE8,EDIL3
3_Member	KEGG Pathway	ko04974	Protein digestion and absorption	-16.2447	-13.4393	11/90	1277,1278,1281,1284,1291,1292,1293,1294,1303,1306,80781	COL1A1,COL1A2,COL3A1,COL4A2,COL6A1,COL6A2,COL6A3,COL7A1,COL12A1,COL15A1,COL18A1
3_Member	KEGG Pathway	hsa04974	Protein digestion and absorption	-16.0275	-13.2456	11/94	1277,1278,1281,1284,1291,1292,1293,1294,1303,1306,80781	COL1A1,COL1A2,COL3A1,COL4A2,COL6A1,COL6A2,COL6A3,COL7A1,COL12A1,COL15A1,COL18A1
3_Member	Canonical Pathways	M198	PID SYNDECAN 1 PATHWAY	-15.3008	-12.5825	9/46	1277,1278,1281,1291,1292,1293,1294,1303,1306	COL1A1,COL1A2,COL3A1,COL6A1,COL6A2,COL6A3,COL7A1,COL12A1,COL15A1
3_Member	Reactome Gene Sets	R-HSA-419037	NCAM1 interactions	-9.44662	-6.89782	6/42	1281,1284,1291,1292,1293,375790	COL3A1,COL4A2,COL6A1,COL6A2,COL6A3,AGRN
3_Member	Reactome Gene Sets	R-HSA-186797	Signaling by PDGF	-8.57067	-6.07229	6/58	1281,1284,1291,1292,1293,7058	COL3A1,COL4A2,COL6A1,COL6A2,COL6A3,THBS2
3_Member	Reactome Gene Sets	R-HSA-9675108	Nervous system development	-8.55364	-6.06116	12/577	1281,1284,1291,1292,1293,3688,3908,3912,3915,4313,284217,375790	COL3A1,COL4A2,COL6A1,COL6A2,COL6A3,ITGB1,LAMA2,LAMB1,LAMC1,MMP2,LAMA1,AGRN
3_Member	Reactome Gene Sets	R-HSA-375165	NCAM signaling for neurite out-growth	-8.34927	-5.86606	6/63	1281,1284,1291,1292,1293,375790	COL3A1,COL4A2,COL6A1,COL6A2,COL6A3,AGRN
3_Member	Reactome Gene Sets	R-HSA-422475	Axon guidance	-7.66977	-5.22714	11/552	1281,1284,1291,1292,1293,3688,3912,3915,4313,284217,375790	COL3A1,COL4A2,COL6A1,COL6A2,COL6A3,ITGB1,LAMB1,LAMC1,MMP2,LAMA1,AGRN
4_Summary	GO Biological Processes	GO:0030198	extracellular matrix organization	-27.6756	-24.3231	22/302	302,1277,1278,1281,1284,1303,1306,2191,3688,3912,3913,3915,4017,4035,4313,4811,5768,7045,7837,11117,22795,80781,2316	ANXA2,COL1A1,COL1A2,COL3A1,COL4A2,COL12A1,COL15A1,FAP,ITGB1,LAMB1,LAMB2,LAMC1,LOXL2,LRP1,MMP2,NID1,QSOX1,TGFBI,PXDN,EMILIN1,NID2,COL18A1,FLNA
4_Member	GO Biological Processes	GO:0030198	extracellular matrix organization	-27.6756	-24.3231	22/302	302,1277,1278,1281,1284,1303,1306,2191,3688,3912,3913,3915,4017,4035,4313,4811,5768,7045,7837,11117,22795,80781	ANXA2,COL1A1,COL1A2,COL3A1,COL4A2,COL12A1,COL15A1,FAP,ITGB1,LAMB1,LAMB2,LAMC1,LOXL2,LRP1,MMP2,NID1,QSOX1,TGFBI,PXDN,EMILIN1,NID2,COL18A1
4_Member	GO Biological Processes	GO:0043062	extracellular structure organization	-27.6434	-24.3231	22/303	302,1277,1278,1281,1284,1303,1306,2191,3688,3912,3913,3915,4017,4035,4313,4811,5768,7045,7837,11117,22795,80781	ANXA2,COL1A1,COL1A2,COL3A1,COL4A2,COL12A1,COL15A1,FAP,ITGB1,LAMB1,LAMB2,LAMC1,LOXL2,LRP1,MMP2,NID1,QSOX1,TGFBI,PXDN,EMILIN1,NID2,COL18A1
4_Member	GO Biological Processes	GO:0045229	external encapsulating structure organization	-27.5794	-24.2969	22/305	302,1277,1278,1281,1284,1303,1306,2191,3688,3912,3913,3915,4017,4035,4313,4811,5768,7045,7837,11117,22795,80781	ANXA2,COL1A1,COL1A2,COL3A1,COL4A2,COL12A1,COL15A1,FAP,ITGB1,LAMB1,LAMB2,LAMC1,LOXL2,LRP1,MMP2,NID1,QSOX1,TGFBI,PXDN,EMILIN1,NID2,COL18A1
4_Member	GO Biological Processes	GO:0030199	collagen fibril organization	-12.1519	-9.50617	8/61	302,1277,1278,1281,1303,4017,7837,11117	ANXA2,COL1A1,COL1A2,COL3A1,COL12A1,LOXL2,PXDN,EMILIN1
4_Member	GO Biological Processes	GO:0097435	supramolecular fiber organization	-5.43722	-3.17588	10/746	302,1277,1278,1281,1303,2316,3688,4017,7837,11117	ANXA2,COL1A1,COL1A2,COL3A1,COL12A1,FLNA,ITGB1,LOXL2,PXDN,EMILIN1
5_Summary	GO Biological Processes	GO:0001568	blood vessel development	-18.7791	-15.8798	22/771	301,302,718,1277,1278,1284,1306,1634,2191,2316,2335,3339,3688,4017,4035,4240,4313,7045,7058,11117,80781,284217	ANXA1,ANXA2,C3,COL1A1,COL1A2,COL4A2,COL15A1,DCN,FAP,FLNA,FN1,HSPG2,ITGB1,LOXL2,LRP1,MFGE8,MMP2,TGFBI,THBS2,EMILIN1,COL18A1,LAMA1
5_Member	GO Biological Processes	GO:0001568	blood vessel development	-18.7791	-15.8798	22/771	301,302,718,1277,1278,1284,1306,1634,2191,2316,2335,3339,3688,4017,4035,4240,4313,7045,7058,11117,80781,284217	ANXA1,ANXA2,C3,COL1A1,COL1A2,COL4A2,COL15A1,DCN,FAP,FLNA,FN1,HSPG2,ITGB1,LOXL2,LRP1,MFGE8,MMP2,TGFBI,THBS2,EMILIN1,COL18A1,LAMA1
5_Member	GO Biological Processes	GO:0048514	blood vessel morphogenesis	-17.073	-14.2164	20/693	301,302,718,1284,1306,1634,2191,2316,2335,3339,3688,4017,4035,4240,4313,7045,7058,11117,80781,284217	ANXA1,ANXA2,C3,COL4A2,COL15A1,DCN,FAP,FLNA,FN1,HSPG2,ITGB1,LOXL2,LRP1,MFGE8,MMP2,TGFBI,THBS2,EMILIN1,COL18A1,LAMA1
5_Member	GO Biological Processes	GO:0001525	angiogenesis	-15.5907	-12.8418	18/600	301,302,718,1284,1306,1634,2191,2316,2335,3339,3688,4017,4240,4313,7045,7058,11117,80781	ANXA1,ANXA2,C3,COL4A2,COL15A1,DCN,FAP,FLNA,FN1,HSPG2,ITGB1,LOXL2,MFGE8,MMP2,TGFBI,THBS2,EMILIN1,COL18A1
5_Member	GO Biological Processes	GO:0045765	regulation of angiogenesis	-5.05617	-2.84675	7/346	718,1284,1634,3339,3688,7058,11117	C3,COL4A2,DCN,HSPG2,ITGB1,THBS2,EMILIN1
5_Member	GO Biological Processes	GO:1901342	regulation of vasculature development	-5.00775	-2.8044	7/352	718,1284,1634,3339,3688,7058,11117	C3,COL4A2,DCN,HSPG2,ITGB1,THBS2,EMILIN1
5_Member	GO Biological Processes	GO:0016525	negative regulation of angiogenesis	-4.77597	-2.60739	5/149	1284,1634,3339,7058,11117	COL4A2,DCN,HSPG2,THBS2,EMILIN1
5_Member	GO Biological Processes	GO:2000181	negative regulation of blood vessel morphogenesis	-4.74804	-2.58499	5/151	1284,1634,3339,7058,11117	COL4A2,DCN,HSPG2,THBS2,EMILIN1
5_Member	GO Biological Processes	GO:1901343	negative regulation of vasculature development	-4.73422	-2.57391	5/152	1284,1634,3339,7058,11117	COL4A2,DCN,HSPG2,THBS2,EMILIN1
6_Summary	Reactome Gene Sets	R-HSA-381426	Regulation of Insulin-like Growth Factor (IGF) transport and uptake by Insulin-like Growth Factor Binding Proteins (IGFBPs)	-18.2271	-15.3425	13/125	718,813,1462,2200,2335,3371,3912,3913,3915,4240,4313,5069,5768	C3,CALU,VCAN,FBN1,FN1,TNC,LAMB1,LAMB2,LAMC1,MFGE8,MMP2,PAPPA,QSOX1
6_Member	Reactome Gene Sets	R-HSA-381426	Regulation of Insulin-like Growth Factor (IGF) transport and uptake by Insulin-like Growth Factor Binding Proteins (IGFBPs)	-18.2271	-15.3425	13/125	718,813,1462,2200,2335,3371,3912,3913,3915,4240,4313,5069,5768	C3,CALU,VCAN,FBN1,FN1,TNC,LAMB1,LAMB2,LAMC1,MFGE8,MMP2,PAPPA,QSOX1
6_Member	Reactome Gene Sets	R-HSA-8957275	Post-translational protein phosphorylation	-15.3386	-12.6103	11/108	718,813,1462,2200,2335,3371,3912,3913,3915,4240,5768	C3,CALU,VCAN,FBN1,FN1,TNC,LAMB1,LAMB2,LAMC1,MFGE8,QSOX1
7_Summary	Canonical Pathways	M53	PID INTEGRIN3 PATHWAY	-17.799	-14.9287	10/43	1277,1278,2200,2335,3371,3910,3912,3915,7045,10085	COL1A1,COL1A2,FBN1,FN1,TNC,LAMA4,LAMB1,LAMC1,TGFBI,EDIL3
7_Member	Canonical Pathways	M53	PID INTEGRIN3 PATHWAY	-17.799	-14.9287	10/43	1277,1278,2200,2335,3371,3910,3912,3915,7045,10085	COL1A1,COL1A2,FBN1,FN1,TNC,LAMA4,LAMB1,LAMC1,TGFBI,EDIL3
7_Member	Canonical Pathways	M212	PID INTEGRIN5 PATHWAY	-5.21315	-2.98177	3/17	2200,2335,10085	FBN1,FN1,EDIL3
8_Summary	GO Biological Processes	GO:0009611	response to wounding	-12.3237	-9.64322	15/552	301,302,308,309,1277,1281,1634,2191,2316,2335,3371,3688,3913,4035,5270,2200,5768	ANXA1,ANXA2,ANXA5,ANXA6,COL1A1,COL3A1,DCN,FAP,FLNA,FN1,TNC,ITGB1,LAMB2,LRP1,SERPINE2,FBN1,QSOX1
8_Member	GO Biological Processes	GO:0009611	response to wounding	-12.3237	-9.64322	15/552	301,302,308,309,1277,1281,1634,2191,2316,2335,3371,3688,3913,4035,5270	ANXA1,ANXA2,ANXA5,ANXA6,COL1A1,COL3A1,DCN,FAP,FLNA,FN1,TNC,ITGB1,LAMB2,LRP1,SERPINE2
8_Member	GO Biological Processes	GO:0042060	wound healing	-11.3341	-8.70482	13/424	301,302,308,309,1277,1281,1634,2191,2316,2335,3371,3688,5270	ANXA1,ANXA2,ANXA5,ANXA6,COL1A1,COL3A1,DCN,FAP,FLNA,FN1,TNC,ITGB1,SERPINE2
8_Member	GO Biological Processes	GO:1903034	regulation of response to wounding	-7.1712	-4.75743	7/167	301,302,2191,2316,3688,4035,5270	ANXA1,ANXA2,FAP,FLNA,ITGB1,LRP1,SERPINE2
8_Member	GO Biological Processes	GO:0007596	blood coagulation	-6.38449	-4.03982	7/218	302,308,1281,2191,2316,2335,5270	ANXA2,ANXA5,COL3A1,FAP,FLNA,FN1,SERPINE2
8_Member	GO Biological Processes	GO:0007599	hemostasis	-6.31818	-3.9899	7/223	302,308,1281,2191,2316,2335,5270	ANXA2,ANXA5,COL3A1,FAP,FLNA,FN1,SERPINE2
8_Member	GO Biological Processes	GO:0050817	coagulation	-6.31818	-3.9899	7/223	302,308,1281,2191,2316,2335,5270	ANXA2,ANXA5,COL3A1,FAP,FLNA,FN1,SERPINE2
8_Member	GO Biological Processes	GO:0050819	negative regulation of coagulation	-5.29738	-3.06278	4/53	302,308,2191,5270	ANXA2,ANXA5,FAP,SERPINE2
8_Member	GO Biological Processes	GO:0061041	regulation of wound healing	-4.99913	-2.79879	5/134	301,302,2191,3688,5270	ANXA1,ANXA2,FAP,ITGB1,SERPINE2
8_Member	GO Biological Processes	GO:0050818	regulation of coagulation	-4.78891	-2.61472	4/71	302,308,2191,5270	ANXA2,ANXA5,FAP,SERPINE2
8_Member	GO Biological Processes	GO:0050878	regulation of body fluid levels	-4.77855	-2.60739	7/382	302,308,1281,2191,2316,2335,5270	ANXA2,ANXA5,COL3A1,FAP,FLNA,FN1,SERPINE2
8_Member	GO Biological Processes	GO:0030168	platelet activation	-3.84067	-1.78431	4/124	1281,2316,2335,5270	COL3A1,FLNA,FN1,SERPINE2
8_Member	GO Biological Processes	GO:0030195	negative regulation of blood coagulation	-3.80134	-1.75978	3/49	302,2191,5270	ANXA2,FAP,SERPINE2
8_Member	GO Biological Processes	GO:1900047	negative regulation of hemostasis	-3.77513	-1.73564	3/50	302,2191,5270	ANXA2,FAP,SERPINE2
8_Member	GO Biological Processes	GO:0030193	regulation of blood coagulation	-3.41741	-1.43952	3/66	302,2191,5270	ANXA2,FAP,SERPINE2
8_Member	GO Biological Processes	GO:0070527	platelet aggregation	-3.37923	-1.40846	3/68	2316,2335,5270	FLNA,FN1,SERPINE2
8_Member	GO Biological Processes	GO:1900046	regulation of hemostasis	-3.37923	-1.40846	3/68	302,2191,5270	ANXA2,FAP,SERPINE2
8_Member	GO Biological Processes	GO:0061045	negative regulation of wound healing	-3.20453	-1.25106	3/78	302,2191,5270	ANXA2,FAP,SERPINE2
8_Member	GO Biological Processes	GO:0034109	homotypic cell-cell adhesion	-3.00978	-1.06967	3/91	2316,2335,5270	FLNA,FN1,SERPINE2
8_Member	GO Biological Processes	GO:1903035	negative regulation of response to wounding	-2.96902	-1.03706	3/94	302,2191,5270	ANXA2,FAP,SERPINE2
8_Member	GO Biological Processes	GO:0014066	regulation of phosphatidylinositol 3-kinase signaling	-2.78401	-0.880184	3/109	1634,2335,5270	DCN,FN1,SERPINE2
8_Member	GO Biological Processes	GO:0042177	negative regulation of protein catabolic process	-2.65458	-0.764166	3/121	302,2316,5270	ANXA2,FLNA,SERPINE2
8_Member	GO Biological Processes	GO:0014065	phosphatidylinositol 3-kinase signaling	-2.45818	-0.589235	3/142	1634,2335,5270	DCN,FN1,SERPINE2
8_Member	GO Biological Processes	GO:0010720	positive regulation of cell development	-2.42439	-0.55961	4/298	2316,2335,4035,5270	FLNA,FN1,LRP1,SERPINE2
8_Member	GO Biological Processes	GO:0060284	regulation of cell development	-2.36579	-0.507869	5/502	2200,2316,2335,4035,5270	FBN1,FLNA,FN1,LRP1,SERPINE2
8_Member	GO Biological Processes	GO:0009895	negative regulation of catabolic process	-2.30556	-0.453053	4/322	302,2316,5270,5768	ANXA2,FLNA,SERPINE2,QSOX1
8_Member	GO Biological Processes	GO:0048015	phosphatidylinositol-mediated signaling	-2.19889	-0.359622	3/176	1634,2335,5270	DCN,FN1,SERPINE2
8_Member	GO Biological Processes	GO:0048017	inositol lipid-mediated signaling	-2.17205	-0.336676	3/180	1634,2335,5270	DCN,FN1,SERPINE2
8_Member	GO Biological Processes	GO:0042176	regulation of protein catabolic process	-2.01384	-0.201137	4/391	302,2316,4035,5270	ANXA2,FLNA,LRP1,SERPINE2
9_Summary	GO Biological Processes	GO:0031589	cell-substrate adhesion	-12.1682	-9.51407	13/364	1277,1281,2316,2335,3688,3912,3913,3915,4035,4811,10085,11117,22795,301	COL1A1,COL3A1,FLNA,FN1,ITGB1,LAMB1,LAMB2,LAMC1,LRP1,NID1,EDIL3,EMILIN1,NID2,ANXA1
9_Member	GO Biological Processes	GO:0031589	cell-substrate adhesion	-12.1682	-9.51407	13/364	1277,1281,2316,2335,3688,3912,3913,3915,4035,4811,10085,11117,22795	COL1A1,COL3A1,FLNA,FN1,ITGB1,LAMB1,LAMB2,LAMC1,LRP1,NID1,EDIL3,EMILIN1,NID2
9_Member	GO Biological Processes	GO:0010810	regulation of cell-substrate adhesion	-6.34451	-4.00811	7/221	1277,2316,2335,4035,4811,10085,11117	COL1A1,FLNA,FN1,LRP1,NID1,EDIL3,EMILIN1
9_Member	GO Biological Processes	GO:0007160	cell-matrix adhesion	-6.17773	-3.8691	7/234	1281,2335,3688,4035,4811,11117,22795	COL3A1,FN1,ITGB1,LRP1,NID1,EMILIN1,NID2
9_Member	GO Biological Processes	GO:0010811	positive regulation of cell-substrate adhesion	-5.18033	-2.9585	5/123	2316,2335,4811,10085,11117	FLNA,FN1,NID1,EDIL3,EMILIN1
9_Member	GO Biological Processes	GO:0045785	positive regulation of cell adhesion	-3.47775	-1.49237	6/437	301,2316,2335,4811,10085,11117	ANXA1,FLNA,FN1,NID1,EDIL3,EMILIN1
10_Summary	Reactome Gene Sets	R-HSA-2243919	Crosslinking of collagen fibrils	-11.8806	-9.24318	6/18	1277,1278,1284,4017,5118,7837,1281,2335,3371,3688,4035,284297,1294,4313,7058,2316,718,1291,80781,5351,1634,2200,375790,3912,1462,301	COL1A1,COL1A2,COL4A2,LOXL2,PCOLCE,PXDN,COL3A1,FN1,TNC,ITGB1,LRP1,SSC5D,COL7A1,MMP2,THBS2,FLNA,C3,COL6A1,COL18A1,PLOD1,DCN,FBN1,AGRN,LAMB1,VCAN,ANXA1
10_Member	Reactome Gene Sets	R-HSA-2243919	Crosslinking of collagen fibrils	-11.8806	-9.24318	6/18	1277,1278,1284,4017,5118,7837	COL1A1,COL1A2,COL4A2,LOXL2,PCOLCE,PXDN
10_Member	Reactome Gene Sets	R-HSA-3000170	Syndecan interactions	-10.6844	-8.09355	6/27	1277,1278,1281,2335,3371,3688	COL1A1,COL1A2,COL3A1,FN1,TNC,ITGB1
10_Member	Reactome Gene Sets	R-HSA-2173782	Binding and Uptake of Ligands by Scavenger Receptors	-9.44662	-6.89782	6/42	1277,1278,1281,1284,4035,284297	COL1A1,COL1A2,COL3A1,COL4A2,LRP1,SSC5D
10_Member	Reactome Gene Sets	R-HSA-2214320	Anchoring fibril formation	-7.60261	-5.17032	4/15	1277,1278,1284,1294	COL1A1,COL1A2,COL4A2,COL7A1
10_Member	KEGG Pathway	ko04933	AGE-RAGE signaling pathway in diabetic complications	-7.15773	-4.75743	6/99	1277,1278,1281,1284,2335,4313	COL1A1,COL1A2,COL3A1,COL4A2,FN1,MMP2
10_Member	Reactome Gene Sets	R-HSA-3000480	Scavenging by Class A Receptors	-7.15212	-4.75743	4/19	1277,1278,1281,1284	COL1A1,COL1A2,COL3A1,COL4A2
10_Member	WikiPathways	WP3967	miR-509-3p alteration of YAP1/ECM axis	-7.15212	-4.75743	4/19	1277,1281,2335,7058	COL1A1,COL3A1,FN1,THBS2
10_Member	KEGG Pathway	hsa04933	AGE-RAGE signaling pathway in diabetic complications	-6.95585	-4.58091	6/107	1277,1278,1281,1284,2335,4313	COL1A1,COL1A2,COL3A1,COL4A2,FN1,MMP2
10_Member	Canonical Pathways	M274	PID LYMPH ANGIOGENESIS PATHWAY	-6.64256	-4.28085	4/25	1277,1278,2335,3688	COL1A1,COL1A2,FN1,ITGB1
10_Member	Reactome Gene Sets	R-HSA-430116	GP1b-IX-V activation signalling	-5.69993	-3.42101	3/12	1277,1278,2316	COL1A1,COL1A2,FLNA
10_Member	Reactome Gene Sets	R-HSA-75892	Platelet Adhesion to exposed collagen	-5.38632	-3.13521	3/15	1277,1278,3688	COL1A1,COL1A2,ITGB1
10_Member	Reactome Gene Sets	R-HSA-198933	Immunoregulatory interactions between a Lymphoid and a non-Lymphoid cell	-5.03087	-2.8245	5/132	718,1277,1278,1281,3688	C3,COL1A1,COL1A2,COL3A1,ITGB1
10_Member	GO Biological Processes	GO:0001101	response to acid chemical	-4.98344	-2.78905	5/135	1277,1278,1291,4313,80781	COL1A1,COL1A2,COL6A1,MMP2,COL18A1
10_Member	GO Biological Processes	GO:0071230	cellular response to amino acid stimulus	-4.78891	-2.61472	4/71	1277,1278,1291,4313	COL1A1,COL1A2,COL6A1,MMP2
10_Member	GO Biological Processes	GO:0071229	cellular response to acid chemical	-4.58353	-2.434	4/80	1277,1278,1291,4313	COL1A1,COL1A2,COL6A1,MMP2
10_Member	WikiPathways	WP2643	Nanoparticle-mediated activation of receptor signaling	-4.49079	-2.35439	3/29	1277,2335,3688	COL1A1,FN1,ITGB1
10_Member	WikiPathways	WP4786	Type I collagen synthesis in the context of osteogenesis imperfecta	-4.31932	-2.20065	3/33	1277,1278,5351	COL1A1,COL1A2,PLOD1
10_Member	Canonical Pathways	M65	PID FRA PATHWAY	-4.16841	-2.05712	3/37	1278,1634,4313	COL1A2,DCN,MMP2
10_Member	Reactome Gene Sets	R-HSA-76009	Platelet Aggregation (Plug Formation)	-4.09925	-1.99761	3/39	1277,1278,2335	COL1A1,COL1A2,FN1
10_Member	GO Biological Processes	GO:1901699	cellular response to nitrogen compound	-3.97516	-1.89675	8/692	1277,1278,1291,2200,2316,4035,4313,375790	COL1A1,COL1A2,COL6A1,FBN1,FLNA,LRP1,MMP2,AGRN
10_Member	GO Biological Processes	GO:0043200	response to amino acid	-3.9525	-1.87859	4/116	1277,1278,1291,4313	COL1A1,COL1A2,COL6A1,MMP2
10_Member	KEGG Pathway	hsa04611	Platelet activation	-3.76173	-1.7243	4/130	1277,1278,1281,3688	COL1A1,COL1A2,COL3A1,ITGB1
10_Member	GO Biological Processes	GO:0042476	odontogenesis	-3.74895	-1.71562	4/131	1277,1278,3371,3912	COL1A1,COL1A2,TNC,LAMB1
10_Member	Reactome Gene Sets	R-HSA-202733	Cell surface interactions at the vascular wall	-3.67439	-1.65511	4/137	1277,1278,2335,3688	COL1A1,COL1A2,FN1,ITGB1
10_Member	GO Biological Processes	GO:0001503	ossification	-3.62001	-1.60855	6/411	1277,1278,1291,1462,3371,4313	COL1A1,COL1A2,COL6A1,VCAN,TNC,MMP2
10_Member	WikiPathways	WP4754	IL-18 signaling pathway	-3.49172	-1.50108	5/279	1277,1278,1281,2335,4313	COL1A1,COL1A2,COL3A1,FN1,MMP2
10_Member	GO Biological Processes	GO:0071417	cellular response to organonitrogen compound	-3.39719	-1.42287	7/637	1277,1278,1291,2200,2316,4035,4313	COL1A1,COL1A2,COL6A1,FBN1,FLNA,LRP1,MMP2
10_Member	Reactome Gene Sets	R-HSA-5653656	Vesicle-mediated transport	-3.25509	-1.29992	7/673	1277,1278,1281,1284,1294,4035,284297	COL1A1,COL1A2,COL3A1,COL4A2,COL7A1,LRP1,SSC5D
10_Member	GO Biological Processes	GO:0001649	osteoblast differentiation	-2.83042	-0.918965	4/230	1277,1291,1462,3371	COL1A1,COL6A1,VCAN,TNC
10_Member	WikiPathways	WP615	Senescence and autophagy in cancer	-2.79548	-0.890134	3/108	1277,1281,2335	COL1A1,COL3A1,FN1
10_Member	GO Biological Processes	GO:0043588	skin development	-2.61868	-0.732637	4/263	301,1277,1278,1281	ANXA1,COL1A1,COL1A2,COL3A1
10_Member	GO Biological Processes	GO:0007266	Rho protein signal transduction	-2.49307	-0.621318	3/138	1278,1281,3688	COL1A2,COL3A1,ITGB1
11_Summary	GO Biological Processes	GO:0007492	endoderm development	-11.3093	-8.68793	8/77	1284,1291,1294,1303,2335,3912,3915,4313,3688,2200	COL4A2,COL6A1,COL7A1,COL12A1,FN1,LAMB1,LAMC1,MMP2,ITGB1,FBN1
11_Member	GO Biological Processes	GO:0007492	endoderm development	-11.3093	-8.68793	8/77	1284,1291,1294,1303,2335,3912,3915,4313	COL4A2,COL6A1,COL7A1,COL12A1,FN1,LAMB1,LAMC1,MMP2
11_Member	GO Biological Processes	GO:0035987	endodermal cell differentiation	-11.2282	-8.61468	7/45	1284,1291,1294,1303,2335,3912,4313	COL4A2,COL6A1,COL7A1,COL12A1,FN1,LAMB1,MMP2
11_Member	GO Biological Processes	GO:0001706	endoderm formation	-10.6433	-8.05973	7/54	1284,1291,1294,1303,2335,3912,4313	COL4A2,COL6A1,COL7A1,COL12A1,FN1,LAMB1,MMP2
11_Member	GO Biological Processes	GO:0001704	formation of primary germ layer	-9.70967	-7.14036	8/121	1284,1291,1294,1303,2335,3688,3912,4313	COL4A2,COL6A1,COL7A1,COL12A1,FN1,ITGB1,LAMB1,MMP2
11_Member	GO Biological Processes	GO:0007369	gastrulation	-8.22595	-5.75633	8/186	1284,1291,1294,1303,2335,3688,3912,4313	COL4A2,COL6A1,COL7A1,COL12A1,FN1,ITGB1,LAMB1,MMP2
11_Member	GO Biological Processes	GO:0048598	embryonic morphogenesis	-5.34921	-3.10145	9/595	1284,1291,1294,1303,2200,2335,3688,3912,4313	COL4A2,COL6A1,COL7A1,COL12A1,FBN1,FN1,ITGB1,LAMB1,MMP2
11_Member	WikiPathways	WP4239	Epithelial to mesenchymal transition in colorectal cancer	-2.27631	-0.427815	3/165	1284,2335,4313	COL4A2,FN1,MMP2
12_Summary	GO Biological Processes	GO:0071711	basement membrane organization	-10.2915	-7.71515	6/31	3688,3912,3913,4811,7837,22795,1278,5768,11117	ITGB1,LAMB1,LAMB2,NID1,PXDN,NID2,COL1A2,QSOX1,EMILIN1
12_Member	GO Biological Processes	GO:0071711	basement membrane organization	-10.2915	-7.71515	6/31	3688,3912,3913,4811,7837,22795	ITGB1,LAMB1,LAMB2,NID1,PXDN,NID2
12_Member	GO Biological Processes	GO:0085029	extracellular matrix assembly	-9.25768	-6.73507	6/45	1278,3912,3913,5768,7837,11117	COL1A2,LAMB1,LAMB2,QSOX1,PXDN,EMILIN1
12_Member	GO Biological Processes	GO:0070831	basement membrane assembly	-5.38632	-3.13521	3/15	3912,3913,7837	LAMB1,LAMB2,PXDN
13_Summary	Reactome Gene Sets	R-HSA-3560782	Diseases associated with glycosaminoglycan metabolism	-9.51285	-6.95048	6/41	176,633,1462,1634,3339,375790,301,1281,2335,7058	ACAN,BGN,VCAN,DCN,HSPG2,AGRN,ANXA1,COL3A1,FN1,THBS2
13_Member	Reactome Gene Sets	R-HSA-3560782	Diseases associated with glycosaminoglycan metabolism	-9.51285	-6.95048	6/41	176,633,1462,1634,3339,375790	ACAN,BGN,VCAN,DCN,HSPG2,AGRN
13_Member	Reactome Gene Sets	R-HSA-3560783	Defective B4GALT7 causes EDS, progeroid type	-9.25168	-6.73507	5/20	633,1462,1634,3339,375790	BGN,VCAN,DCN,HSPG2,AGRN
13_Member	Reactome Gene Sets	R-HSA-3560801	Defective B3GAT3 causes JDSSDHD	-9.25168	-6.73507	5/20	633,1462,1634,3339,375790	BGN,VCAN,DCN,HSPG2,AGRN
13_Member	Reactome Gene Sets	R-HSA-4420332	Defective B3GALT6 causes EDSP2 and SEMDJL1	-9.25168	-6.73507	5/20	633,1462,1634,3339,375790	BGN,VCAN,DCN,HSPG2,AGRN
13_Member	Reactome Gene Sets	R-HSA-1971475	A tetrasaccharide linker sequence is required for GAG synthesis	-8.62828	-6.1239	5/26	633,1462,1634,3339,375790	BGN,VCAN,DCN,HSPG2,AGRN
13_Member	GO Biological Processes	GO:0018149	peptide cross-linking	-7.94135	-5.49345	5/35	301,633,1281,1634,2335	ANXA1,BGN,COL3A1,DCN,FN1
13_Member	Canonical Pathways	M5882	NABA PROTEOGLYCANS	-7.94135	-5.49345	5/35	176,633,1462,1634,3339	ACAN,BGN,VCAN,DCN,HSPG2
13_Member	Reactome Gene Sets	R-HSA-3781865	Diseases of glycosylation	-7.6351	-5.19767	7/143	176,633,1462,1634,3339,7058,375790	ACAN,BGN,VCAN,DCN,HSPG2,THBS2,AGRN
13_Member	Reactome Gene Sets	R-HSA-1793185	Chondroitin sulfate/dermatan sulfate metabolism	-7.13726	-4.74868	5/50	633,1462,1634,3339,375790	BGN,VCAN,DCN,HSPG2,AGRN
13_Member	Reactome Gene Sets	R-HSA-1638091	Heparan sulfate/heparin (HS-GAG) metabolism	-6.92545	-4.55497	5/55	633,1462,1634,3339,375790	BGN,VCAN,DCN,HSPG2,AGRN
13_Member	Reactome Gene Sets	R-HSA-1630316	Glycosaminoglycan metabolism	-6.57514	-4.21775	6/124	176,633,1462,1634,3339,375790	ACAN,BGN,VCAN,DCN,HSPG2,AGRN
13_Member	Reactome Gene Sets	R-HSA-3595172	Defective CHST3 causes SEDCJD	-6.29153	-3.97515	3/8	633,1462,1634	BGN,VCAN,DCN
13_Member	Reactome Gene Sets	R-HSA-3595174	Defective CHST14 causes EDS, musculocontractural type	-6.29153	-3.97515	3/8	633,1462,1634	BGN,VCAN,DCN
13_Member	Reactome Gene Sets	R-HSA-3595177	Defective CHSY1 causes TPBS	-6.29153	-3.97515	3/8	633,1462,1634	BGN,VCAN,DCN
13_Member	Reactome Gene Sets	R-HSA-5668914	Diseases of metabolism	-6.04418	-3.74317	7/245	176,633,1462,1634,3339,7058,375790	ACAN,BGN,VCAN,DCN,HSPG2,THBS2,AGRN
13_Member	Reactome Gene Sets	R-HSA-2022923	Dermatan sulfate biosynthesis	-5.82421	-3.53805	3/11	633,1462,1634	BGN,VCAN,DCN
13_Member	Reactome Gene Sets	R-HSA-2024101	CS/DS degradation	-5.48258	-3.21077	3/14	633,1462,1634	BGN,VCAN,DCN
13_Member	Reactome Gene Sets	R-HSA-2022870	Chondroitin sulfate biosynthesis	-4.99073	-2.79337	3/20	633,1462,1634	BGN,VCAN,DCN
13_Member	Reactome Gene Sets	R-HSA-71387	Metabolism of carbohydrates	-4.4077	-2.27388	6/295	176,633,1462,1634,3339,375790	ACAN,BGN,VCAN,DCN,HSPG2,AGRN
14_Summary	GO Biological Processes	GO:0030155	regulation of cell adhesion	-9.3416	-6.79944	14/751	301,1277,2316,2335,3371,3908,3910,4035,4811,5270,7045,10085,11117,284217,1281,1634,718	ANXA1,COL1A1,FLNA,FN1,TNC,LAMA2,LAMA4,LRP1,NID1,SERPINE2,TGFBI,EDIL3,EMILIN1,LAMA1,COL3A1,DCN,C3
14_Member	GO Biological Processes	GO:0030155	regulation of cell adhesion	-9.3416	-6.79944	14/751	301,1277,2316,2335,3371,3908,3910,4035,4811,5270,7045,10085,11117,284217	ANXA1,COL1A1,FLNA,FN1,TNC,LAMA2,LAMA4,LRP1,NID1,SERPINE2,TGFBI,EDIL3,EMILIN1,LAMA1
14_Member	GO Biological Processes	GO:0007162	negative regulation of cell adhesion	-4.3431	-2.21943	6/303	301,1277,3371,4035,5270,7045	ANXA1,COL1A1,TNC,LRP1,SERPINE2,TGFBI
14_Member	GO Biological Processes	GO:0009612	response to mechanical stimulus	-4.00769	-1.92014	5/216	1277,1281,1634,3371,5270	COL1A1,COL3A1,DCN,TNC,SERPINE2
14_Member	GO Biological Processes	GO:0048608	reproductive structure development	-3.53673	-1.54238	6/426	301,718,1634,2316,3371,5270	ANXA1,C3,DCN,FLNA,TNC,SERPINE2
14_Member	GO Biological Processes	GO:0061458	reproductive system development	-3.52047	-1.52798	6/429	301,718,1634,2316,3371,5270	ANXA1,C3,DCN,FLNA,TNC,SERPINE2
15_Summary	GO Biological Processes	GO:0001501	skeletal system development	-9.17644	-6.66599	12/508	176,302,309,633,1277,1278,1281,1462,2200,4017,4313,7045,2316,2335	ACAN,ANXA2,ANXA6,BGN,COL1A1,COL1A2,COL3A1,VCAN,FBN1,LOXL2,MMP2,TGFBI,FLNA,FN1
15_Member	GO Biological Processes	GO:0001501	skeletal system development	-9.17644	-6.66599	12/508	176,302,309,633,1277,1278,1281,1462,2200,4017,4313,7045	ACAN,ANXA2,ANXA6,BGN,COL1A1,COL1A2,COL3A1,VCAN,FBN1,LOXL2,MMP2,TGFBI
15_Member	GO Biological Processes	GO:0051216	cartilage development	-4.25984	-2.14365	5/191	309,633,1277,4017,7045	ANXA6,BGN,COL1A1,LOXL2,TGFBI
15_Member	GO Biological Processes	GO:0060348	bone development	-4.10457	-2.00054	5/206	302,309,633,1277,2200	ANXA2,ANXA6,BGN,COL1A1,FBN1
15_Member	GO Biological Processes	GO:0048762	mesenchymal cell differentiation	-3.8107	-1.76496	5/238	309,1277,2316,2335,4017	ANXA6,COL1A1,FLNA,FN1,LOXL2
15_Member	GO Biological Processes	GO:0061448	connective tissue development	-3.67162	-1.65431	5/255	309,633,1277,4017,7045	ANXA6,BGN,COL1A1,LOXL2,TGFBI
15_Member	GO Biological Processes	GO:0060485	mesenchyme development	-3.40127	-1.42517	5/292	309,1277,2316,2335,4017	ANXA6,COL1A1,FLNA,FN1,LOXL2
15_Member	GO Biological Processes	GO:0002062	chondrocyte differentiation	-2.80706	-0.897134	3/107	309,4017,7045	ANXA6,LOXL2,TGFBI
15_Member	GO Biological Processes	GO:0001837	epithelial to mesenchymal transition	-2.32096	-0.465753	3/159	1277,2316,4017	COL1A1,FLNA,LOXL2
16_Summary	WikiPathways	WP98	Prostaglandin synthesis and regulation	-7.37282	-4.95063	5/45	301,302,308,309,5738,5270,10015,1634,2316	ANXA1,ANXA2,ANXA5,ANXA6,PTGFRN,SERPINE2,PDCD6IP,DCN,FLNA
16_Member	WikiPathways	WP98	Prostaglandin synthesis and regulation	-7.37282	-4.95063	5/45	301,302,308,309,5738	ANXA1,ANXA2,ANXA5,ANXA6,PTGFRN
16_Member	Reactome Gene Sets	R-HSA-445355	Smooth Muscle Contraction	-4.06605	-1.96916	3/40	301,302,309	ANXA1,ANXA2,ANXA6
16_Member	Canonical Pathways	M5880	NABA ECM AFFILIATED	-3.31842	-1.35638	4/170	301,302,308,309	ANXA1,ANXA2,ANXA5,ANXA6
16_Member	GO Biological Processes	GO:0016050	vesicle organization	-2.39875	-0.536731	4/303	301,302,5270,10015	ANXA1,ANXA2,SERPINE2,PDCD6IP
16_Member	GO Biological Processes	GO:0010638	positive regulation of organelle organization	-2.08729	-0.263404	5/586	301,302,1634,2316,10015	ANXA1,ANXA2,DCN,FLNA,PDCD6IP
16_Member	Reactome Gene Sets	R-HSA-397014	Muscle contraction	-2.06489	-0.243512	3/197	301,302,309	ANXA1,ANXA2,ANXA6
17_Summary	Reactome Gene Sets	R-HSA-1566948	Elastic fibre formation	-7.37282	-4.95063	5/45	2200,2335,3688,4017,11117,1277,1278,1281,1284,301,1634,3371,2316,4035	FBN1,FN1,ITGB1,LOXL2,EMILIN1,COL1A1,COL1A2,COL3A1,COL4A2,ANXA1,DCN,TNC,FLNA,LRP1
17_Member	Reactome Gene Sets	R-HSA-1566948	Elastic fibre formation	-7.37282	-4.95063	5/45	2200,2335,3688,4017,11117	FBN1,FN1,ITGB1,LOXL2,EMILIN1
17_Member	GO Biological Processes	GO:0071560	cellular response to transforming growth factor beta stimulus	-5.93961	-3.64236	7/254	1277,1278,1281,1284,2200,3688,11117	COL1A1,COL1A2,COL3A1,COL4A2,FBN1,ITGB1,EMILIN1
17_Member	Reactome Gene Sets	R-HSA-2129379	Molecules associated with elastic fibres	-5.88549	-3.59196	4/38	2200,2335,3688,11117	FBN1,FN1,ITGB1,EMILIN1
17_Member	GO Biological Processes	GO:0071559	response to transforming growth factor beta	-5.87209	-3.58226	7/260	1277,1278,1281,1284,2200,3688,11117	COL1A1,COL1A2,COL3A1,COL4A2,FBN1,ITGB1,EMILIN1
17_Member	GO Biological Processes	GO:0070848	response to growth factor	-5.57375	-3.29841	10/720	301,1277,1278,1281,1284,1634,2200,3371,3688,11117	ANXA1,COL1A1,COL1A2,COL3A1,COL4A2,DCN,FBN1,TNC,ITGB1,EMILIN1
17_Member	GO Biological Processes	GO:0071363	cellular response to growth factor stimulus	-4.83948	-2.65387	9/689	301,1277,1278,1281,1284,1634,2200,3688,11117	ANXA1,COL1A1,COL1A2,COL3A1,COL4A2,DCN,FBN1,ITGB1,EMILIN1
17_Member	GO Biological Processes	GO:0007179	transforming growth factor beta receptor signaling pathway	-4.14475	-2.03831	5/202	1278,1281,2200,3688,11117	COL1A2,COL3A1,FBN1,ITGB1,EMILIN1
17_Member	GO Biological Processes	GO:0007229	integrin-mediated signaling pathway	-4.05728	-1.96508	4/109	1281,2316,2335,3688	COL3A1,FLNA,FN1,ITGB1
17_Member	GO Biological Processes	GO:0007178	transmembrane receptor protein serine/threonine kinase signaling pathway	-3.93774	-1.87049	6/359	1278,1281,2200,3688,4035,11117	COL1A2,COL3A1,FBN1,ITGB1,LRP1,EMILIN1
17_Member	GO Biological Processes	GO:0007507	heart development	-2.78204	-0.87972	6/595	1281,2200,2316,2335,3688,11117	COL3A1,FBN1,FLNA,FN1,ITGB1,EMILIN1
18_Summary	WikiPathways	WP2806	Complement system	-7.15773	-4.75743	6/99	715,716,718,1634,3912,3915,3688,4240,8294,7058,301	C1R,C1S,C3,DCN,LAMB1,LAMC1,ITGB1,MFGE8,H4C9,THBS2,ANXA1
18_Member	WikiPathways	WP2806	Complement system	-7.15773	-4.75743	6/99	715,716,718,1634,3912,3915	C1R,C1S,C3,DCN,LAMB1,LAMC1
18_Member	WikiPathways	WP545	Complement activation	-4.86143	-2.67291	3/22	715,716,718	C1R,C1S,C3
18_Member	Reactome Gene Sets	R-HSA-166663	Initial triggering of complement	-4.80139	-2.6207	3/23	715,716,718	C1R,C1S,C3
18_Member	KEGG Pathway	ko05133	Pertussis	-4.67164	-2.51945	4/76	715,716,718,3688	C1R,C1S,C3,ITGB1
18_Member	KEGG Pathway	hsa05133	Pertussis	-4.56222	-2.41536	4/81	715,716,718,3688	C1R,C1S,C3,ITGB1
18_Member	WikiPathways	WP5090	Complement system in neuronal development and plasticity	-4.05728	-1.96508	4/109	715,716,718,4240	C1R,C1S,C3,MFGE8
18_Member	Reactome Gene Sets	R-HSA-977606	Regulation of Complement cascade	-3.85549	-1.79698	3/47	715,716,718	C1R,C1S,C3
18_Member	KEGG Pathway	hsa05322	Systemic lupus erythematosus	-3.7237	-1.69845	4/133	715,716,718,8294	C1R,C1S,C3,H4C9
18_Member	KEGG Pathway	ko05322	Systemic lupus erythematosus	-3.7237	-1.69845	4/133	715,716,718,8294	C1R,C1S,C3,H4C9
18_Member	KEGG Pathway	ko05150	Staphylococcus aureus infection	-3.62853	-1.61513	3/56	715,716,718	C1R,C1S,C3
18_Member	Reactome Gene Sets	R-HSA-166658	Complement cascade	-3.5833	-1.57419	3/58	715,716,718	C1R,C1S,C3
18_Member	WikiPathways	WP558	Complement and coagulation cascades	-3.56129	-1.56131	3/59	715,716,718	C1R,C1S,C3
18_Member	KEGG Pathway	ko04145	Phagosome	-3.48075	-1.49237	4/154	715,718,3688,7058	C1R,C3,ITGB1,THBS2
18_Member	KEGG Pathway	hsa04145	Phagosome	-3.33779	-1.37228	4/168	715,718,3688,7058	C1R,C3,ITGB1,THBS2
18_Member	KEGG Pathway	hsa04610	Complement and coagulation cascades	-3.18837	-1.23828	3/79	715,716,718	C1R,C1S,C3
18_Member	KEGG Pathway	ko04610	Complement and coagulation cascades	-3.18837	-1.23828	3/79	715,716,718	C1R,C1S,C3
18_Member	KEGG Pathway	hsa05150	Staphylococcus aureus infection	-3.17243	-1.22402	3/80	715,716,718	C1R,C1S,C3
18_Member	GO Biological Processes	GO:0006958	complement activation, classical pathway	-2.79548	-0.890134	3/108	715,716,718	C1R,C1S,C3
18_Member	GO Biological Processes	GO:0002455	humoral immune response mediated by circulating immunoglobulin	-2.65458	-0.764166	3/121	715,716,718	C1R,C1S,C3
18_Member	GO Biological Processes	GO:0006956	complement activation	-2.55683	-0.682259	3/131	715,716,718	C1R,C1S,C3
18_Member	GO Biological Processes	GO:0002460	adaptive immune response based on somatic recombination of immune receptors built from immunoglobulin superfamily domains	-2.14937	-0.317865	4/357	301,715,716,718	ANXA1,C1R,C1S,C3
18_Member	GO Biological Processes	GO:0016064	immunoglobulin mediated immune response	-2.00655	-0.195073	3/207	715,716,718	C1R,C1S,C3
19_Summary	Reactome Gene Sets	R-HSA-109582	Hemostasis	-7.15066	-4.75743	11/621	302,308,813,1277,1278,2316,2335,3688,3959,5270,5768	ANXA2,ANXA5,CALU,COL1A1,COL1A2,FLNA,FN1,ITGB1,LGALS3BP,SERPINE2,QSOX1
19_Member	Reactome Gene Sets	R-HSA-109582	Hemostasis	-7.15066	-4.75743	11/621	302,308,813,1277,1278,2316,2335,3688,3959,5270,5768	ANXA2,ANXA5,CALU,COL1A1,COL1A2,FLNA,FN1,ITGB1,LGALS3BP,SERPINE2,QSOX1
19_Member	Reactome Gene Sets	R-HSA-76002	Platelet activation, signaling and aggregation	-7.05789	-4.6739	8/263	308,813,1277,1278,2316,2335,3959,5768	ANXA5,CALU,COL1A1,COL1A2,FLNA,FN1,LGALS3BP,QSOX1
19_Member	Reactome Gene Sets	R-HSA-114608	Platelet degranulation	-6.47361	-4.1205	6/129	308,813,2316,2335,3959,5768	ANXA5,CALU,FLNA,FN1,LGALS3BP,QSOX1
19_Member	Reactome Gene Sets	R-HSA-76005	Response to elevated platelet cytosolic Ca2+	-6.37615	-4.03563	6/134	308,813,2316,2335,3959,5768	ANXA5,CALU,FLNA,FN1,LGALS3BP,QSOX1
20_Summary	GO Biological Processes	GO:0032963	collagen metabolic process	-7.02963	-4.65019	6/104	1277,1278,2191,3688,4313,11117,301,309,1634,2335,4017	COL1A1,COL1A2,FAP,ITGB1,MMP2,EMILIN1,ANXA1,ANXA6,DCN,FN1,LOXL2
20_Member	GO Biological Processes	GO:0032963	collagen metabolic process	-7.02963	-4.65019	6/104	1277,1278,2191,3688,4313,11117	COL1A1,COL1A2,FAP,ITGB1,MMP2,EMILIN1
20_Member	GO Biological Processes	GO:0001667	ameboidal-type cell migration	-4.16098	-2.05212	7/478	301,309,1634,2191,2335,3688,4017	ANXA1,ANXA6,DCN,FAP,FN1,ITGB1,LOXL2
20_Member	GO Biological Processes	GO:0030574	collagen catabolic process	-4.00218	-1.91922	3/42	2191,3688,4313	FAP,ITGB1,MMP2
20_Member	GO Biological Processes	GO:0010712	regulation of collagen metabolic process	-3.85549	-1.79698	3/47	2191,3688,11117	FAP,ITGB1,EMILIN1
20_Member	GO Biological Processes	GO:0043542	endothelial cell migration	-3.4775	-1.49237	5/281	301,1634,2191,3688,4017	ANXA1,DCN,FAP,ITGB1,LOXL2
20_Member	GO Biological Processes	GO:0010631	epithelial cell migration	-2.99702	-1.05856	5/359	301,1634,2191,3688,4017	ANXA1,DCN,FAP,ITGB1,LOXL2
20_Member	GO Biological Processes	GO:0090132	epithelium migration	-2.98096	-1.04509	5/362	301,1634,2191,3688,4017	ANXA1,DCN,FAP,ITGB1,LOXL2
20_Member	GO Biological Processes	GO:0090130	tissue migration	-2.95452	-1.02578	5/367	301,1634,2191,3688,4017	ANXA1,DCN,FAP,ITGB1,LOXL2
20_Member	GO Biological Processes	GO:0002040	sprouting angiogenesis	-2.12028	-0.292601	3/188	301,3688,4017	ANXA1,ITGB1,LOXL2

## Sheet: Fig.6C Volcano plot signatures
LFQ intensity Ctrl DNP 1	LFQ intensity Ctrl DNP 2	LFQ intensity Ctrl DNP 3	LFQ intensity Ctrl SEV 1	LFQ intensity Ctrl SEV 2	LFQ intensity Ctrl SEV 3	Student's T-test Significant DNP_SEV	Student's T-test significant	Peptides	Razor + unique peptides	Unique peptides	Sequence coverage [%]	Unique + razor sequence coverage [%]	Unique sequence coverage [%]	Mol. weight [kDa]	Q-value	Score	Intensity	MS/MS count	-Log Student's T-test p-value DNP_SEV	Student's T-test q-value DNP_SEV	Student's T-test Difference DNP_SEV	Student's T-test Test statistic DNP_SEV	Protein IDs	Majority protein IDs	Protein names	Gene names
DNP	DNP	DNP	SEV	SEV	SEV
24.5897	24.4586	NaN	33.1001	32.5154	NaN	+	DNP_SEV	1	1	1	1.4	1.4	1.4	70.392	0.0045045	6.6461	4500900000	3	2.8842	0	-8.28363	-20.7296	Q08357	Q08357	Sodium-dependent phosphate transporter 2	SLC20A2
22.3085	22.0364	18.6955	27.5754	29.0062	NaN	+	DNP_SEV	3	3	3	12.9	12.9	12.9	32.854	0	19.171	249470000	5	1.70705	0.0203265	-7.27735	-4.30188	P08865	P08865	40S ribosomal protein SA	RPSA
23.4148	22.6898	NaN	29.5713	30.0089	29.6135	+	DNP_SEV	2	2	2	6.7	6.7	6.7	32.444	0	13.309	592370000	5	3.60026	0	-6.67892	-15.7297	O00560	O00560	Syntenin-1	SDCBP
23.7534	23.7738	23.174	NaN	30.3137	29.4243	+	DNP_SEV	2	2	2	3.1	3.1	3.1	129.93	0	25.061	483680000	4	3.19987	0	-6.30192	-12.1781	Q9NQC3	Q9NQC3	Reticulon-4	RTN4
25.6978	24.8476	NaN	29.9927	31.1692	32.4077	+	DNP_SEV	1	1	1	4.2	4.2	4.2	25.636	0	9.9054	1403600000	4	2.07312	0.0156667	-5.91716	-5.61266	P08962	P08962	CD63 antigen	CD63
24.6108	23.8304	24.0789	29.864	32.0057	27.9404	+	DNP_SEV	9	9	9	25.7	25.7	25.7	38.604	0	63.744	1411500000	15	2.06844	0.0152432	-5.76335	-4.4454	P07355;A6NMY6	P07355;A6NMY6	Annexin A2;Putative annexin A2-like protein	ANXA2;ANXA2P2
24.4223	25.1274	23.3896	29.3243	30.9146	29.1904	+	DNP_SEV	6	6	6	20.2	20.2	20.2	38.714	0	45.53	887700000	11	2.73581	0.00872727	-5.49666	-6.47273	P04083	P04083	Annexin A1	ANXA1
24.4889	24.9194	22.4659	30.0205	29.4428	27.9231	+	DNP_SEV	7	7	7	10.7	10.7	10.7	96.022	0	59.619	554790000	8	2.20622	0.0129412	-5.17075	-4.78107	Q8WUM4	Q8WUM4	Programmed cell death 6-interacting protein	PDCD6IP	ALIX
20.8833	20.4593	NaN	25.3891	25.9607	25.7364	+	DNP_SEV	2	2	1	8.5	8.5	1.9	40.89	0	12.318	37761000	3	3.48677	0	-5.02407	-13.7066	P30459;P30457;P30453;P16190;P16189;P16188;P13746;P10316;P04439;P01892;P01891;P01893;Q09160;P30512;P30456;P30455;P30450;P30447;P30443;P18462;P10314;P05534;Q9TNN7;Q29960;Q95604	P30459;P30457;P30453;P16190;P16189;P16188;P13746;P10316;P04439;P01892;P01891;P01893;Q09160;P30512;P30456;P30455;P30450;P30447;P30443;P18462;P10314;P05534;Q9TNN7;Q29960;Q95604	HLA class I histocompatibility antigen, A-74 alpha chain;HLA class I histocompatibility antigen, A-66 alpha chain;HLA class I histocompatibility antigen, A-34 alpha chain;HLA class I histocompatibility antigen, A-33 alpha chain;HLA class I histocompatibility antigen, A-31 alpha chain;HLA class I histocompatibility antigen, A-30 alpha chain;HLA class I histocompatibility antigen, A-11 alpha chain;…	HLA-A;HLA-H;HLA-C
24.8818	NaN	23.2797	29.2423	30.1036	27.2744	+	DNP_SEV	6	6	6	8.3	8.3	8.3	99.326	0	42.902	532120000	8	1.51857	0.036	-4.79275	-3.59045	Q14764	Q14764	Major vault protein	MVP
25.7625	25.7616	27.1308	27.948	31.6925	31.9529	+	DNP_SEV	7	7	7	9.8	9.8	9.8	88.414	0	44.923	1807600000	10	1.45941	0.0373333	-4.31279	-2.93019	P05556	P05556	Integrin beta-1	ITGB1
21.5596	21.6559	21.4654	26.2273	27.6456	23.6174	+	DNP_SEV	2	2	2	13	13	13	16.445	0	14.146	128710000	3	1.64886	0.0266182	-4.26982	-3.33329	P62249	P62249	40S ribosomal protein S16	RPS16
25.8272	25.7817	25.3918	30.3486	29.6333	29.7568	+	DNP_SEV	1	1	1	8.5	8.5	8.5	25.809	0	272.46	836540000	6	4.08193	0	-4.24605	-11.781	P60033	P60033	CD81 antigen	CD81
28.5085	28.5851	27.5845	32.6452	32.1655	32.1874	+	DNP_SEV	3	3	3	26.6	26.6	26.6	14.728	0	38.171	4130800000	8	3.48416	0	-4.10669	-8.97562	P62987;P62979;P0CG47;P0CG48	P62987;P62979;P0CG47;P0CG48	Ubiquitin-60S ribosomal protein L40;Ubiquitin;60S ribosomal protein L40;Ubiquitin-40S ribosomal protein S27a;Ubiquitin;40S ribosomal protein S27a;Polyubiquitin-B;Ubiquitin;Polyubiquitin-C;Ubiquitin	UBA52;RPS27A;UBB;UBC
32.279	32.6379	32.7809	36.0559	37.0018	35.4961	+	DNP_SEV	23	23	23	23.7	23.7	23.7	108.58	0	297.13	82799000000	80	2.8359	0.008	-3.61866	-6.41533	P12110	P12110	Collagen alpha-2(VI) chain	COL6A2
35.1048	35.1537	35.7449	39.2693	39.1541	37.731	+	DNP_SEV	135	135	135	50	50	50	343.67	0	323.31	495160000000	570	2.49286	0.00785714	-3.38368	-5.32232	P12111	P12111	Collagen alpha-3(VI) chain	COL6A3
20.0998	20.6725	19.5732	23.5524	23.4037	22.7295	+	DNP_SEV	1	1	1	1.9	1.9	1.9	52.387	0	7.0239	10783000	4	2.80829	0.00505263	-3.11335	-6.15266	Q9GZM7	Q9GZM7	Tubulointerstitial nephritis antigen-like	TINAGL1
25.3537	25.5925	26.2899	29.1905	29.2297	27.9687	+	DNP_SEV	6	6	6	14.8	14.8	14.8	53.764	0	42.592	688670000	11	2.43688	0.0110968	-3.05094	-5.08265	O43854	O43854	EGF-like repeat and discoidin I-like domain-containing protein 3	EDIL3
23.9383	23.712	25.5962	28.1023	28.1282	25.9196	+	DNP_SEV	4	4	4	12.6	12.6	12.6	29.483	0	25.457	373650000	7	1.4614	0.0370127	-2.96786	-2.84656	P25789	P25789	Proteasome subunit alpha type-4	PSMA4
30.6918	30.4465	30.4573	34.3884	33.0762	33.0214	+	DNP_SEV	14	14	14	50.9	50.9	50.9	43.104	0	234.8	12169000000	41	2.54619	0.00846154	-2.96347	-5.35001	Q08431	Q08431	Lactadherin;Lactadherin short form;Medin	MFGE8
27.1028	27.0092	25.1882	29.7062	NaN	29.0726	+	DNP_SEV	1	1	1	3.4	3.4	3.4	29.204	0	6.9529	684380000	4	1.41154	0.0385714	-2.95598	-3.14975	P28070	P28070	Proteasome subunit beta type-4	PSMB4
27.7196	27.8621	27.1481	30.6473	29.8276	30.1306	+	DNP_SEV	4	4	4	19.8	19.8	19.8	27.887	0	39.509	1663500000	12	2.90013	0.00564706	-2.62521	-6.19424	O14818;Q8TAA3	O14818;Q8TAA3	Proteasome subunit alpha type-7;Proteasome subunit alpha type-7-like	PSMA7;PSMA8
24.5289	24.8055	NaN	27.6517	27.3099	26.3692	+	DNP_SEV	1	1	1	3.8	3.8	3.8	28.48	0	7.4544	156540000	3	1.77204	0.023037	-2.44306	-4.03386	P28074	P28074	Proteasome subunit beta type-5	PSMB5
19.5607	19.8695	NaN	21.9715	22.8318	21.262	+	DNP_SEV	1	1	1	1.8	1.8	1.8	56.369	0.0044346	6.4319	4579900	2	1.51328	0.0374872	-2.30668	-3.30888	Q13557;Q13555;Q13554	Q13557;Q13555;Q13554	Calcium/calmodulin-dependent protein kinase type II subunit delta;Calcium/calmodulin-dependent protein kinase type II subunit gamma;Calcium/calmodulin-dependent protein kinase type II subunit beta	CAMK2D;CAMK2G;CAMK2B
24.5445	24.4373	24.0533	27.0753	26.0871	NaN	+	DNP_SEV	1	1	1	4	4	4	20.019	0.0086768	6.3877	149500000	3	1.90066	0.02075	-2.23615	-4.33733	P02792	P02792	Ferritin light chain	FTL
26.663	27.5799	27.7589	29.3228	29.3651	NaN	+	DNP_SEV	7	7	7	14.5	14.5	14.5	53.977	0	48.374	1728700000	12	1.71015	0.0330323	-2.01002	-3.73291	P08254;P09238	P08254	Stromelysin-1	MMP3
26.9508	27.1804	27.2541	29.4156	29.2369	28.7569	+	DNP_SEV	7	6	6	7.5	6.8	6.8	104.2	0	78.86	1153600000	11	3.12131	0.0064	-2.00799	-6.33739	P49746	P49746	Thrombospondin-3	THBS3
27.7848	27.9025	NaN	29.7574	30.4646	29.2554	+	DNP_SEV	1	1	1	0.8	0.8	0.8	105.63	0	7.3617	1157100000	5	1.65093	0.0354857	-1.98219	-3.572	Q14114	Q14114	Low-density lipoprotein receptor-related protein 8	LRP8
27.9563	28.482	27.7225	30.0125	30.2602	29.6585	+	DNP_SEV	9	9	9	5.6	5.6	5.6	178.19	0	88.654	2558600000	18	2.60287	0.01075	-1.92349	-5.00295	P39060	P39060	Collagen alpha-1(XVIII) chain;Endostatin	COL18A1
32.7832	32.829	34.0477	35.2073	35.2764	34.9463	+	DNP_SEV	28	28	28	32.2	32.2	32.2	108.53	0	323.31	76571000000	136	1.97019	0.0211915	-1.92334	-3.6557	P12109	P12109	Collagen alpha-1(VI) chain	COL6A1
23.8436	24.2322	24.074	25.5873	25.995	25.8252	+	DNP_SEV	17	17	1	51.7	51.7	4.5	41.736	0	261.58	108370000	5	3.36803	0.0096	-1.75253	-6.65293	P60709;Q6S8J3;A5A3E0;Q562R1;P0CG38;P0CG39;Q9BYX7	P60709	Actin, cytoplasmic 1;Actin, cytoplasmic 1, N-terminally processed	ACTB
25.1969	25.5959	24.3106	26.7304	26.5116	26.6317	+	DNP_SEV	4	4	4	4.4	4.4	4.4	103.28	0	29.357	270140000	6	1.83872	0.0341333	-1.59011	-3.2783	P55786	P55786	Puromycin-sensitive aminopeptidase	NPEPPS
32.5632	32.7293	32.7291	34.55	34.7509	33.3741	+	DNP_SEV	75	75	75	22.5	22.5	22.5	468.83	0	323.31	41303000000	180	1.63628	0.0363636	-1.55112	-2.91065	P98160	P98160	Basement membrane-specific heparan sulfate proteoglycan core protein;Endorepellin;LG3 peptide	HSPG2
31.1823	30.9818	31.2448	32.5472	32.7833	32.4411	+	DNP_SEV	26	26	26	15	15	15	217.32	0	318.18	15236000000	62	3.45858	0.00685714	-1.45423	-6.36327	O00468	O00468	Agrin;Agrin N-terminal 110 kDa subunit;Agrin C-terminal 110 kDa subunit;Agrin C-terminal 90 kDa fragment;Agrin C-terminal 22 kDa fragment	AGRN
30.9835	30.7894	30.9205	31.9313	31.7126	31.4026	+	DNP_SEV	33	33	33	12.8	12.8	12.8	337.08	0	323.31	11049000000	72	2.06048	0.0340274	-0.784353	-2.97457	P25391	P25391	Laminin subunit alpha-1	LAMA1
32.8404	32.8964	33.1838	33.7996	33.5929	33.6239	+	DNP_SEV	25	22	22	27.2	24.8	24.8	129.99	0	323.31	51016000000	70	2.30711	0.0317059	-0.698597	-3.11426	P35442	P35442	Thrombospondin-2	THBS2
28.44	28.2827	28.4123	27.7698	27.6143	NaN	+	DNP_SEV	6	6	6	8.2	8.2	8.2	118.39	0	53.155	1432600000	13	2.39651	0.0336875	0.686292	3.70322	Q13308	Q13308	Inactive tyrosine-protein kinase 7	PTK7
28.2194	28.3959	28.3524	27.43	27.1992	NaN	+	DNP_SEV	5	5	5	4	4	4	177.67	0	42.341	1988000000	8	2.56142	0.0221333	1.00797	4.80067	P58397	P58397	A disintegrin and metalloproteinase with thrombospondin motifs 12	ADAMTS12
29.5091	29.8738	29.4141	28.5928	28.4614	NaN	+	DNP_SEV	5	5	5	12.2	12.2	12.2	54.64	0	51.081	3626400000	11	1.97463	0.0325079	1.0719	3.72986	Q12805	Q12805	EGF-containing fibulin-like extracellular matrix protein 1	EFEMP1
32.2149	32.1696	31.9946	31.0847	30.688	31.368	+	DNP_SEV	7	7	7	5.8	5.8	5.8	167.55	0	80.75	18174000000	23	2.18041	0.0239231	1.07946	3.50086	P08572	P08572	Collagen alpha-2(IV) chain;Canstatin	COL4A2
32.4593	32.4862	32.7389	32.0153	31.2198	31.1353	+	DNP_SEV	52	52	48	26.4	26.4	25.7	280.74	0	323.31	28747000000	117	1.70234	0.037284	1.10469	2.80292	P21333	P21333	Filamin-A	FLNA
27.5387	28.4077	27.684	26.6087	26.7165	26.7905	+	DNP_SEV	11	11	11	31.6	31.6	31.6	47.168	0	98.497	1356300000	17	1.89036	0.0326667	1.17155	3.13352	P06733;P13929;P09104	P06733	Alpha-enolase	ENO1
29.1618	29.2665	28.5931	28.2166	27.4662	27.7092	+	DNP_SEV	9	9	9	23.4	23.4	23.4	56.782	0	99.601	2458900000	15	1.78338	0.0345	1.20985	2.99208	P30101	P30101	Protein disulfide-isomerase A3	PDIA3
29.7713	29.593	30.0252	28.2979	27.9527	28.9565	+	DNP_SEV	24	20	19	11	9.8	9.5	278.16	0	166.94	3731600000	31	1.91721	0.0295	1.39417	3.31899	O75369	O75369	Filamin-B	FLNB
37.3192	37.0196	36.0142	35.1447	35.1909	35.6873	+	DNP_SEV	31	31	31	22.8	22.8	22.8	129.31	0	323.31	437510000000	184	1.54311	0.0381176	1.44339	2.71732	P08123	P08123	Collagen alpha-2(I) chain	COL1A2
29.7347	29.2936	29.3919	28.1442	27.8965	27.7645	+	DNP_SEV	22	17	17	10.6	9.2	9.2	291.02	0	159.47	3056000000	27	3.0443	0.00916667	1.53831	5.61494	Q14315	Q14315	Filamin-C	FLNC
32.459	32.6048	31.2796	30.7108	30.5206	29.7248	+	DNP_SEV	5	5	5	27.7	27.7	27.7	24.399	0	95.38	19080000000	13	1.59359	0.0368421	1.79574	2.91083	P16035	P16035	Metalloproteinase inhibitor 2	TIMP2
32.8301	32.9541	32.3496	31.426	30.4278	30.8486	+	DNP_SEV	38	38	38	18	18	18	295.22	0	323.31	30829000000	94	2.20882	0.016	1.81046	4.08604	Q02388	Q02388	Collagen alpha-1(VII) chain	COL7A1
27.5789	28.275	26.6324	26.314	25.5646	24.9621	+	DNP_SEV	6	6	6	4.1	4.1	4.1	158.54	0	80.35	1035600000	9	1.42196	0.0447907	1.88186	2.62822	O75882	O75882	Attractin	ATRN
34.005	33.7533	35.1964	32.546	32.6045	32.0042	+	DNP_SEV	24	24	24	54.8	54.8	54.8	73.881	0	323.31	92074000000	68	1.78934	0.0317931	1.93335	3.30855	P08253;P09237	P08253	72 kDa type IV collagenase;PEX	MMP2	10000
36.508	36.3101	36.4521	35.067	34.8514	33.3564	+	DNP_SEV	40	40	40	67.1	67.1	67.1	74.68	0	323.31	400010000000	197	1.67868	0.0321791	1.99846	3.11727	Q15582	Q15582	Transforming growth factor-beta-induced protein ig-h3	TGFBI
33.5819	33.4844	33.8021	32.4208	30.8439	31.5279	+	DNP_SEV	30	30	30	45.8	45.8	45.8	80.118	0	323.31	62646000000	113	1.91344	0.01992	2.02524	3.57742	P00736;Q9NZP8	P00736	Complement C1r subcomponent;Complement C1r subcomponent heavy chain;Complement C1r subcomponent light chain	C1R
31.3084	31.3367	32.1473	30.0204	29.8998	28.5009	+	DNP_SEV	12	12	12	36.7	36.7	36.7	41.975	0	212	14767000000	32	1.71647	0.0335738	2.12376	3.21861	P26022	P26022	Pentraxin-related protein PTX3	PTX3
29.0992	29.2518	29.3178	27.0941	27.0702	NaN	+	DNP_SEV	11	11	10	34.9	34.9	31.3	36.688	0	90.333	2692200000	17	3.87717	0	2.14081	11.6322	P00338;Q6ZMR3;P07864	P00338	L-lactate dehydrogenase A chain	LDHA
28.4892	29.3616	28.4264	26.8406	26.2834	NaN	+	DNP_SEV	9	9	9	16.7	16.7	16.7	63.111	0	68.898	1975600000	20	1.80697	0.0234717	2.19708	4.05713	P07686	P07686	Beta-hexosaminidase subunit beta;Beta-hexosaminidase subunit beta chain B;Beta-hexosaminidase subunit beta chain A	HEXB
33.7086	34.3774	33.7084	32.8049	31.8412	30.5096	+	DNP_SEV	74	74	65	51.2	51.2	47.1	187.15	0	323.31	77000000000	165	1.46339	0.0390361	2.21296	2.76003	P01024;O95568	P01024	Complement C3;Complement C3 beta chain;C3-beta-c;Complement C3 alpha chain;C3a anaphylatoxin;Acylation stimulating protein;Complement C3b alpha chain;Complement C3c alpha chain fragment 1;Complement C3dg fragment;Complement C3g fragment;Complement C3d fragment;Complement C3f fragment;Complement C3c alpha chain fragment 2	C3
25.7259	26.7932	26.2817	NaN	24.508	23.5037	+	DNP_SEV	5	2	2	7.5	2.6	2.6	84.659	0	16.741	392810000	4	1.5918	0.0349859	2.26105	3.49881	P07900;Q14568	P07900	Heat shock protein HSP 90-alpha	HSP90AA1
26.5783	27.0121	25.9457	23.5984	NaN	24.8585	+	DNP_SEV	2	2	2	4.3	4.3	4.3	71.712	0	24.884	389940000	3	1.46585	0.0395122	2.28356	3.18622	Q6EMK4	Q6EMK4	Vasorin	VASN
30.534	30.6427	30.7903	28.3166	27.8846	28.8002	+	DNP_SEV	9	9	9	15.8	15.8	15.8	86.942	0	90.805	7337700000	21	2.96939	0.006	2.32188	6.19701	P05067	P05067	Amyloid beta A4 protein;N-APP;Soluble APP-alpha;Soluble APP-beta;C99;Beta-amyloid protein 42;Beta-amyloid protein 40;C83;P3(42);P3(40);C80;Gamma-secretase C-terminal fragment 59;Gamma-secretase C-terminal fragment 57;Gamma-secretase C-terminal fragment 50;C31	APP
31.1117	31.086	30.8602	28.8676	28.48	NaN	+	DNP_SEV	25	25	25	25.9	25.9	25.9	123.8	0	302.49	8865300000	46	3.02857	0.00533333	2.34548	8.45241	P18206	P18206	Vinculin	VCL
34.4971	34.1507	33.9546	32.6163	31.2699	31.5412	+	DNP_SEV	18	18	17	50.7	50.7	48.5	39.746	0	283.11	81525000000	56	2.25278	0.0148421	2.39171	4.42392	P07585	P07585	Decorin	DCN
29.6626	29.8228	28.7138	26.8719	26.9058	27.1292	+	DNP_SEV	8	8	8	19.9	19.9	19.9	46.44	0	79.339	3243100000	19	2.6217	0.00814815	2.4308	5.33833	P50454	P50454	Serpin H1	SERPINH1
26.5612	26.6443	27.4557	24.1601	NaN	24.6286	+	DNP_SEV	4	4	4	16.4	16.4	16.4	37.465	0	34.717	619100000	7	2.056	0.0231628	2.4927	4.91033	Q9UBQ6	Q9UBQ6	Exostosin-like 2;Processed exostosin-like 2	EXTL2
31.4949	31.6545	32.092	29.8929	28.4406	28.622	+	DNP_SEV	16	16	16	11.5	11.5	11.5	183.56	0	323.31	15329000000	49	2.31034	0.0125714	2.76197	4.67724	P20908	P20908	Collagen alpha-1(V) chain	COL5A1
32.0784	31.8993	31.8454	29.9672	28.7331	28.538	+	DNP_SEV	34	21	21	44.7	29.3	29.3	104.85	0	276.79	19192000000	54	2.49336	0.0118621	2.86158	5.17516	O43707;Q08043;Q9H254	O43707	Alpha-actinin-4	ACTN4
26.865	27.4243	29.5478	25.5093	25.2741	24.4592	+	DNP_SEV	10	10	10	33.3	33.3	33.3	45.059	0	96.356	1810000000	12	1.51035	0.0378378	2.86484	2.93254	P05121	P05121	Plasminogen activator inhibitor 1	SERPINE1
28.1517	28.6243	28.1411	26.2044	24.5572	NaN	+	DNP_SEV	5	5	5	17.7	17.7	17.7	33.285	0	35.225	1322600000	7	1.69308	0.0323509	2.9249	3.91342	P49788	P49788	Retinoic acid receptor responder protein 1	RARRES1
30.7347	30.524	31.9237	28.1044	28.0972	NaN	+	DNP_SEV	7	7	7	6.7	6.7	6.7	144.91	0	186.37	11638000000	13	1.87381	0.0216522	2.96	4.46794	P05997	P05997	Collagen alpha-2(V) chain	COL5A2
28.4581	28.3978	28.9903	25.1173	25.4183	26.4242	+	DNP_SEV	3	3	3	8.8	8.8	8.8	34.985	0	33.416	1927100000	4	2.60422	0.0088	2.96212	5.50874	Q12841	Q12841	Follistatin-related protein 1	FSTL1
32.2873	32.3017	32.0081	28.2236	28.7642	30.3006	+	DNP_SEV	17	17	17	39.7	39.7	39.7	54.006	0	220.94	20423000000	42	2.10376	0.0144615	3.10289	4.25382	P03956	P03956	Interstitial collagenase;22 kDa interstitial collagenase;27 kDa interstitial collagenase	MMP1
26.9938	27.5981	27.6505	24.1044	24.1461	NaN	+	DNP_SEV	7	7	7	23.9	23.9	23.9	43.178	0	61.133	828380000	11	2.91232	0.00738462	3.28889	8.8298	Q06828	Q06828	Fibromodulin	FMOD
30.5788	30.5271	30.5683	28.1637	26.6479	26.8823	+	DNP_SEV	12	12	12	13.8	13.8	13.8	109.79	0	127.91	5844100000	25	2.67248	0.00436364	3.32678	5.82241	O94985	O94985	Calsyntenin-1;Soluble Alc-alpha;CTF1-alpha	CLSTN1
27.1803	27.4313	28.0568	24.553	23.9027	NaN	+	DNP_SEV	7	7	7	6.6	6.6	6.6	161.69	0	92.738	944940000	12	2.39388	0.0104242	3.3283	6.46704	Q6YHK3	Q6YHK3	CD109 antigen	CD109
33.0364	33.0644	34.0096	30.6443	29.8314	29.602	+	DNP_SEV	15	14	14	46.7	44.6	44.6	41.654	0	297.39	52648000000	62	2.75781	0.0048	3.34423	6.08327	P21810	P21810	Biglycan	BGN
31.9484	32.0606	31.9165	30.5858	28.4073	26.8478	+	DNP_SEV	14	14	13	20.2	20.2	19.2	85.532	0	149.33	16647000000	29	1.44045	0.03655	3.36154	2.83709	P00751	P00751	Complement factor B;Complement factor B Ba fragment;Complement factor B Bb fragment	CFB
28.8505	28.8691	29.6006	NaN	25.8529	25.4331	+	DNP_SEV	10	10	10	20.2	20.2	20.2	67.877	0	155.06	2530600000	16	2.64	0.00956522	3.46371	7.60952	P29401	P29401	Transketolase	TKT
31.9977	31.9844	32.168	29.4689	28.9477	26.9657	+	DNP_SEV	35	35	22	47.6	47.6	32	103.06	0	323.31	19186000000	56	2.02885	0.0137561	3.58928	4.15028	P12814;P35609	P12814	Alpha-actinin-1	ACTN1
30.6842	30.4643	32.2747	28.5765	26.3259	26.5959	+	DNP_SEV	4	4	4	27.8	27.8	27.8	17.652	0	51.273	11989000000	8	1.92079	0.0226364	3.97498	3.93433	P10124	P10124	Serglycin	SRGN
30.5243	30.2774	31.3518	27.0802	26.3045	NaN	+	DNP_SEV	12	12	10	25	25	22.2	55.154	0	119.63	8229600000	19	2.37423	0.0114667	4.02553	6.60537	P05155	P05155	Plasma protease C1 inhibitor	SERPING1
31.2184	31.5229	30.9633	27.6531	26.6951	NaN	+	DNP_SEV	4	4	4	24.6	24.6	24.6	23.171	0	37.939	10908000000	9	2.6486	0.00457143	4.06073	7.90646	P01033	P01033	Metalloproteinase inhibitor 1	TIMP1
33.558	33.6654	33.8167	30.7946	29.8782	27.772	+	DNP_SEV	28	28	28	39.4	39.4	39.4	82.577	0	323.31	57332000000	83	2.02328	0.0141	4.19843	4.20714	O00391	O00391	Sulfhydryl oxidase 1	QSOX1
30.7549	31.4929	31.969	29.4634	26.4797	25.4398	+	DNP_SEV	11	11	11	38.3	38.3	38.3	34.632	0	134.64	16037000000	42	1.56603	0.0331692	4.27791	3.15361	P09486	P09486	SPARC	SPARC
28.2441	29.3454	29.5762	24.6565	24.6327	24.6409	+	DNP_SEV	12	12	12	29.1	29.1	29.1	53.879	0	97.001	2196000000	21	3.36941	0	4.41186	8.63264	Q02818	Q02818	Nucleobindin-1	NUCB1
30.726	30.2079	27.7604	23.4521	23.7091	26.7423	+	DNP_SEV	12	12	5	16.2	16.2	8.8	85.696	0	112.84	4778000000	10	1.61501	0.0330847	4.93026	3.29275	P06396	P06396	Gelsolin	GSN
31.7998	32.5149	31.174	25.4701	26.8118	25.7781	+	DNP_SEV	10	10	7	30.5	30.5	19.5	38.429	0	157.15	16457000000	15	3.3092	0	5.80961	8.78953	P51884	P51884	Lumican	LUM
31.2593	32.9613	31.3516	28.2729	22.1973	23.1414	+	DNP_SEV	22	22	22	50.5	50.5	50.5	54.861	0	248.19	19470000000	44	1.68947	0.0219608	7.32018	3.54172	P00352;P05091;P47895;P30837;O94788	P00352	Retinal dehydrogenase 1	ALDH1A1
30.4131	29.9939	31.3324	31.3813	29.8044	31.5762			12	12	12	11.7	11.7	11.7	165.74	0	102.17	9386800000	22	0.19014	0.817955	-0.340864	-0.433543	A1L4H1	A1L4H1	Soluble scavenger receptor cysteine-rich domain-containing protein SSC5D	SSC5D
NaN	NaN	22.5522	NaN	NaN	NaN			1	1	1	1.1	1.1	1.1	105.34	0	6.9898	13388000	1	0	1	NaN	0	Q99613;B5ME19	Q99613;B5ME19	Eukaryotic translation initiation factor 3 subunit C;Eukaryotic translation initiation factor 3 subunit C-like protein	EIF3C;EIF3CL
24.9916	25.217	25.6408	23.6129	NaN	NaN			1	1	1	3.5	3.5	3.5	46.026	0	10.387	189610000	3	0	1	1.67021	0	O00300	O00300	Tumor necrosis factor receptor superfamily member 11B	TNFRSF11B
26.071	26.0938	26.4182	25.779	25.7547	25.8384			3	3	3	2.7	2.7	2.7	123.63	0	20.364	406810000	3	1.60957	0.120848	0.403634	1.8787	O00410;O60518	O00410;O60518	Importin-5;Ran-binding protein 6	IPO5;RANBP6
30.2919	30.4747	27.4331	24.1073	28.3705	25.7223			15	15	15	17.4	17.4	17.4	100.89	0	108.6	3116100000	22	0.985492	0.0954961	3.33319	1.97748	O00462;Q9NQW7	O00462	Beta-mannosidase	MANBA
25.3115	25.3293	25.3036	25.4796	24.7407	24.3589			2	2	2	4.9	4.9	4.9	45.997	0	17.835	233160000	6	0.621918	0.373118	0.455084	1.06072	O14498	O14498	Immunoglobulin superfamily containing leucine-rich repeat protein	ISLR
NaN	25.4383	23.6146	26.3579	27.4104	25.4694			2	2	2	3.3	3.3	3.3	84.141	0	11.66	111150000	2	0.813083	0.169432	-1.88608	-1.72527	O14672	O14672	Disintegrin and metalloproteinase domain-containing protein 10	ADAM10
28.8004	29.0331	28.1118	27.1555	28.0518	28.503			6	6	6	7.2	7.2	7.2	103.13	0	47.859	2740800000	6	0.703701	0.287273	0.745038	1.27788	O14786	O14786	Neuropilin-1	NRP1
24.3136	24.5587	24.964	NaN	NaN	25.9995			1	1	1	0.8	0.8	0.8	205.12	0.0083857	6.2154	105090000	2	0	1	-1.38735	0	O15031	O15031	Plexin-B2	PLXNB2
27.1044	27.0749	25.5568	26.7371	NaN	26.7392			3	3	3	7.5	7.5	7.5	40.949	0	20.197	510990000	3	0.0837647	1	-0.159467	-0.209896	O15143	O15143	Actin-related protein 2/3 complex subunit 1B	ARPC1B
27.5746	27.3148	26.5166	27.2644	26.3244	26.9684			4	4	4	13	13	13	34.333	0	33.605	869020000	4	0.267993	0.741698	0.282959	0.541764	O15144	O15144	Actin-related protein 2/3 complex subunit 2	ARPC2
26.6976	26.5729	25.811	25.8784	24.2533	NaN			1	1	1	6.2	6.2	6.2	20.546	0.0044543	6.5087	369500000	2	0.787957	0.195921	1.29466	1.61147	O15145	O15145	Actin-related protein 2/3 complex subunit 3	ARPC3
27.0546	27.3491	27.5544	27.1342	27.7004	NaN			2	2	2	16.6	16.6	16.6	16.32	0	20.642	1008300000	5	0.124125	0.964169	-0.0979446	-0.256305	O15511	O15511	Actin-related protein 2/3 complex subunit 5	ARPC5
NaN	NaN	22.2387	NaN	NaN	NaN			1	1	1	2.1	2.1	2.1	45.118	0	7.3291	10774000	1	0	1	NaN	0	O43286	O43286	Beta-1,4-galactosyltransferase 5	B4GALT5
33.2656	32.8231	33.1359	31.6122	32.1687	32.8103			17	17	17	48.9	48.9	48.9	37.106	0	293.93	38211000000	55	1.11505	0.119761	0.8778	1.86685	O43852	O43852	Calumenin	CALU
25.9122	25.8067	26.4306	NaN	25.9033	NaN			4	4	4	6.4	6.4	6.4	104.83	0	29.976	345100000	4	0	1	0.146486	0	O60462	O60462	Neuropilin-2	NRP2
25.7344	25.768	25.378	NaN	26.1292	NaN			1	1	1	3.8	3.8	3.8	20.697	0.0022883	6.7871	217580000	1	0	1	-0.502366	0	O60565	O60565	Gremlin-1	GREM1
26.7452	26.9512	24.5012	24.898	NaN	28.067			6	6	6	9.5	9.5	9.5	84.784	0	35.744	609270000	7	0.0935464	0.964253	-0.416634	-0.251614	O60568	O60568	Procollagen-lysine,2-oxoglutarate 5-dioxygenase 3	PLOD3
26.3758	25.5452	24.892	27.8743	28.3977	24.5243			3	3	3	24.6	24.6	24.6	13.952	0	20.209	382420000	7	0.443042	0.428928	-1.32777	-0.957237	Q99880;Q99879;Q99877;Q93079;Q8N257;Q5QNW6;Q16778;P62807;P58876;P57053;P33778;P23527;P06899;O60814;Q96A08;Q6DRA6;Q6DN03	Q99880;Q99879;Q99877;Q93079;Q8N257;Q5QNW6;Q16778;P62807;P58876;P57053;P33778;P23527;P06899;O60814	Histone H2B type 1-L;Histone H2B type 1-M;Histone H2B type 1-N;Histone H2B type 1-H;Histone H2B type 3-B;Histone H2B type 2-F;Histone H2B type 2-E;Histone H2B type 1-C/E/F/G/I;Histone H2B type 1-D;Histone H2B type F-S;Histone H2B type 1-B;Histone H2B type 1-O;Histone H2B type 1-J;Histone H2B type 1-K	HIST1H2BL;HIST1H2BM;HIST1H2BN;HIST1H2BH;HIST3H2BB;HIST2H2BF;HIST2H2BE;HIST1H2BC;HIST1H2BD;H2BFS;HIST1H2BB;HIST1H2BO;HIST1H2BJ;HIST1H2BK
27.4353	27.519	26.6476	26.2642	NaN	NaN			4	4	4	7.4	7.4	7.4	66.193	0	25.212	648780000	6	0	1	0.936471	0	O75083	O75083	WD repeat-containing protein 1	WDR1
25.3506	25.6651	24.6097	26.4655	26.1162	27.9151			1	1	1	1.6	1.6	1.6	61.476	0.0084926	6.275	268420000	4	1.20482	0.0778318	-1.62379	-2.21406	O75387	O75387	Large neutral amino acids transporter small subunit 3	SLC43A1
25.7754	26.233	24.9861	26.2239	26.6357	NaN			1	1	1	2.6	2.6	2.6	46.301	0	7.0395	258640000	3	0.658298	0.306329	-0.765018	-1.28668	O75462	O75462	Cytokine receptor-like factor 1	CRLF1
25.0155	25.2017	23.3181	26.7932	25.5586	24.4959			2	2	2	4	4	4	46.561	0	11.975	138280000	3	0.54585	0.361258	-1.10408	-1.11044	O75718	O75718	Cartilage-associated protein	CRTAP
NaN	NaN	NaN	NaN	23.4085	NaN			1	1	1	1	1	1	79.788	0.0084034	6.2174	11614000	0	0	0.915598	NaN	0	O94769	O94769	Extracellular matrix protein 2	ECM2
NaN	NaN	22.745	NaN	NaN	NaN			1	1	1	1.1	1.1	1.1	103.96	0	7.3912	15303000	1	0	0.92283	NaN	0	O94973;O95782	O94973;O95782	AP-2 complex subunit alpha-2;AP-2 complex subunit alpha-1	AP2A2;AP2A1
NaN	23.3712	25.6399	NaN	NaN	NaN			2	2	2	8.1	8.1	8.1	43.001	0	18.812	128300000	2	0	0.945317	NaN	0	O95084	O95084	Serine protease 23	PRSS23
24.0499	23.3985	24.459	NaN	NaN	NaN			1	1	1	1.2	1.2	1.2	119.52	0.0083333	6.1521	81257000	1	0	0.937646	NaN	0	O95373	O95373	Importin-7	IPO7
26.6528	26.3804	24.4496	NaN	NaN	NaN			1	1	1	2.6	2.6	2.6	53.921	0	7.1192	246210000	1	0	0.8865	NaN	0	O95965	O95965	Integrin beta-like protein 1	ITGBL1
25.026	26.2271	26.4712	26.613	28.0497	NaN			2	2	2	8.4	8.4	8.4	49.405	0	72.716	458880000	6	0.774177	0.195714	-1.42326	-1.60481	O95967	O95967	EGF-containing fibulin-like extracellular matrix protein 2	EFEMP2
24.5041	23.5641	NaN	25.5689	NaN	NaN			1	1	1	1	1	1	106.46	0	6.9073	44881000	1	0	0.888752	-1.53486	0	O95980	O95980	Reversion-inducing cysteine-rich protein with Kazal motifs	RECK
22.7555	27.2593	18.1649	19.3396	NaN	NaN			2	2	2	3.2	3.2	3.2	61.433	0	11.412	177420000	2	0	0.90956	3.38697	0	P49448;P00367	P49448;P00367	Glutamate dehydrogenase 2, mitochondrial;Glutamate dehydrogenase 1, mitochondrial	GLUD2;GLUD1
23.7239	23.6315	23.2836	NaN	NaN	23.9086			1	1	1	2.3	2.3	2.3	56.256	0.008658	6.3697	44167000	1	0	1	-0.362247	0	P00390	P00390	Glutathione reductase, mitochondrial	GSR
NaN	NaN	23.5174	NaN	NaN	NaN			1	1	1	1.8	1.8	1.8	83.266	0	7.0143	26140000	1	0	1	NaN	0	P00488	P00488	Coagulation factor XIII A chain	F13A1
26.332	26.4561	25.9859	24.8543	NaN	NaN			2	2	2	7.9	7.9	7.9	44.614	0	25.25	358890000	4	0	1	1.40367	0	P00558;P07205	P00558;P07205	Phosphoglycerate kinase 1;Phosphoglycerate kinase 2	PGK1;PGK2
27.6585	27.1379	24.8669	28.3521	30.167	NaN			2	2	2	3.7	3.7	3.7	54.731	0	11.702	904950000	4	0.891892	0.136806	-2.7051	-1.93666	P00742	P00742	Coagulation factor X;Factor X light chain;Factor X heavy chain;Activated factor Xa heavy chain	F10
26.2503	26.3222	25.4152	NaN	27.3004	NaN			1	1	1	2.8	2.8	2.8	62.916	0	9.3502	298520000	3	0	1	-1.30451	0	P00750	P00750	Tissue-type plasminogen activator;Tissue-type plasminogen activator chain A;Tissue-type plasminogen activator chain B	PLAT
37.9906	37.9493	37.08	36.5381	36.2574	36.9579			40	40	40	31.8	31.8	31.8	138.94	0	323.31	809820000000	215	1.40921	0.0754105	1.08885	2.36725	P02452;CON__Q862S4;P02458	P02452	Collagen alpha-1(I) chain	COL1A1
37.3177	36.8295	36.2218	35.6337	35.739	35.8376			21	21	21	12.8	12.8	12.8	138.56	0	323.31	415470000000	122	1.50983	0.0588	1.05293	2.49259	P02461;CON__P04258	P02461	Collagen alpha-1(III) chain	COL3A1
24.3579	21.9245	29.393	23.3932	24.3294	NaN			3	3	3	3.4	3.4	3.4	160.61	0	46.399	1353200000	6	0.176467	0.801261	1.36382	0.460683	P02462;P29400	P02462	Collagen alpha-1(IV) chain;Arresten	COL4A1
24.6163	23.8615	23.5889	NaN	NaN	NaN			1	1	1	1.4	1.4	1.4	74.139	0.0023041	6.874	68125000	2	0	0.964366	NaN	0	P02545	P02545	Prelamin-A/C;Lamin-A/C	LMNA
24.987	NaN	24.3278	24.0492	25.7712	25.5527			2	1	1	8.2	5.4	5.4	36.154	0	9.1442	89856000	2	0.24173	0.735925	-0.466986	-0.555461	P02649	P02649	Apolipoprotein E	APOE
37.2564	37.5961	37.4255	37.3271	38.2389	36.4042			84	84	84	48.2	48.2	48.2	262.62	0	323.31	744860000000	428	0.0663847	1	0.102568	0.160604	P02751	P02751	Fibronectin;Anastellin;Ugl-Y1;Ugl-Y2;Ugl-Y3	FN1
NaN	NaN	NaN	26.0493	24.7321	NaN			1	1	1	3.8	3.8	3.8	21.225	0.0044843	6.6073	28907000	2	0	0.969257	NaN	0	P02794	P02794	Ferritin heavy chain;Ferritin heavy chain, N-terminally processed	FTH1
31.181	30.6746	31.6013	23.301	28.3643	28.9077			11	11	11	36.8	36.8	36.8	39.42	0	158.68	9053600000	20	1.11879	0.0784706	4.29466	2.25417	P04075	P04075	Fructose-bisphosphate aldolase A	ALDOA
26.1281	26.5147	25.9612	25.4111	NaN	NaN			1	1	1	0.2	0.2	0.2	515.6	0.0082816	6.0783	324490000	2	0	0.952037	0.790201	0	P04114	P04114	Apolipoprotein B-100;Apolipoprotein B-48	APOB
29.6068	30.1159	28.4013	27.4184	26.461	NaN			4	4	4	23.4	23.4	23.4	24.75	0	82.503	2747200000	6	1.32654	0.0545169	2.43505	2.87474	P04179	P04179	Superoxide dismutase [Mn], mitochondrial	SOD2
NaN	23.4261	NaN	28.3725	24.9331	NaN			1	1	1	6.2	6.2	6.2	17.935	0	7.7973	125370000	1	0	0.956725	-3.22668	0	P04216	P04216	Thy-1 membrane glycoprotein	THY1
28.2864	28.9469	28.4491	29.8439	30.7233	28.7094			7	7	7	27.8	27.8	27.8	36.053	0	59.792	2380400000	15	0.907972	0.159329	-1.19807	-1.67367	P04406;O14556	P04406	Glyceraldehyde-3-phosphate dehydrogenase	GAPDH
25.1161	25.5931	26.3589	25.8755	26.3001	NaN			2	2	2	13.2	13.2	13.2	22.782	0	30.072	332370000	4	0.320205	0.645288	-0.398457	-0.671516	P04792	P04792	Heat shock protein beta-1	HSPB1
26.9643	26.9093	25.4443	27.904	28.0345	NaN			2	2	2	21.9	21.9	21.9	13.936	0	27.678	520050000	10	1.00814	0.119878	-1.52991	-2.05514	Q99878;Q96KK5;Q9BTM1;Q16777;Q93077;Q7L7L0;Q6FI13;P20671;P0C0S8;P04908;Q71UI9;P0C0S5;Q8IUE6;Q96QV6;P16104	Q99878;Q96KK5;Q9BTM1;Q16777;Q93077;Q7L7L0;Q6FI13;P20671;P0C0S8;P04908;Q71UI9;P0C0S5;Q8IUE6;Q96QV6;P16104	Histone H2A type 1-J;Histone H2A type 1-H;Histone H2A.J;Histone H2A type 2-C;Histone H2A type 1-C;Histone H2A type 3;Histone H2A type 2-A;Histone H2A type 1-D;Histone H2A type 1;Histone H2A type 1-B/E;Histone H2A.V;Histone H2A.Z;Histone H2A type 2-B;Histone H2A type 1-A;Histone H2AX	HIST1H2AJ;HIST1H2AH;H2AFJ;HIST2H2AC;HIST1H2AC;HIST3H2A;HIST2H2AA3;HIST1H2AD;HIST1H2AG;HIST1H2AB;H2AFV;H2AFZ;HIST2H2AB;HIST1H2AA;H2AFX
NaN	NaN	23.4865	27.8832	27.7897	25.0305			3	3	3	4	4	4	112.89	0	22.861	145790000	5	0	0.981716	-3.41461	0	P05023;P13637;P50993	P05023;P13637	Sodium/potassium-transporting ATPase subunit alpha-1;Sodium/potassium-transporting ATPase subunit alpha-3	ATP1A1;ATP1A3
24.4827	24.1656	24.3956	25.0566	23.825	NaN			1	1	1	10.4	10.4	10.4	11.665	0	7.8891	103150000	3	0.0667596	1	-0.0928427	-0.161476	P05387	P05387	60S acidic ribosomal protein P2	RPLP2
23.5933	23.8596	23.2015	24.1752	23.7687	NaN			1	1	1	3.2	3.2	3.2	34.364	0	7.8555	58849000	2	0.615582	0.389319	-0.420527	-1.07953	Q8NHW5;P05388	Q8NHW5;P05388	60S acidic ribosomal protein P0-like;60S acidic ribosomal protein P0	RPLP0P6;RPLP0
25.3099	25.9913	24.9992	NaN	24.2596	25.6197			1	1	1	1.7	1.7	1.7	68.417	0	7.1674	179170000	2	0.308154	0.646686	0.493807	0.6742	P06276	P06276	Cholinesterase	BCHE
24.8582	NaN	23.7583	NaN	26.8862	NaN			1	1	1	1.7	1.7	1.7	97.147	0.0022624	6.7183	66909000	1	0	0.972229	-2.578	0	P06737	P06737	Glycogen phosphorylase, liver form	PYGL
30.8279	29.7958	29.5456	28.6173	29.4897	29.9841			9	9	9	19.7	19.7	19.7	63.146	0	93.621	3544300000	16	0.546986	0.37908	0.692691	1.04945	P06744;CON__Q3ZBD7	P06744	Glucose-6-phosphate isomerase	GPI
22.1858	21.4878	21.3316	26.7129	21.414	NaN			1	1	1	0.9	0.9	0.9	116.04	0.0082305	6.0625	60036000	1	0.497798	0.365846	-2.39507	-1.1385	P06756	P06756	Integrin alpha-V;Integrin alpha-V heavy chain;Integrin alpha-V light chain	ITGAV
27.3314	27.4062	26.7547	26.9178	26.7334	26.8417			5	5	5	9.8	9.8	9.8	60.702	0	35.862	798250000	9	0.716008	0.372605	0.333148	1.06547	P06865	P06865	Beta-hexosaminidase subunit alpha	HEXA
32.4482	32.9771	33.3091	33.0999	32.035	29.6087			15	15	15	41.2	41.2	41.2	44.002	0	190.83	39138000000	46	0.554439	0.343406	1.33028	1.14382	P07093	P07093	Glia-derived nexin	SERPINE2
28.2479	29.8692	28.7225	26.2215	26.4796	28.6442			6	5	5	19.8	16.2	16.2	36.638	0	43.06	2837800000	6	0.945188	0.126928	1.83141	1.81962	P07195	P07195	L-lactate dehydrogenase B chain	LDHB
29.3904	29.8613	29.3393	26.2369	27.7781	29.6604			14	14	14	22.4	22.4	22.4	57.116	0	94.431	3913700000	22	0.749766	0.199205	1.63855	1.48454	P07237	P07237	Protein disulfide-isomerase	P4HB
NaN	NaN	NaN	NaN	NaN	NaN			1	1	1	1.5	1.5	1.5	81.889	0.0083682	6.169	0	1	NaN	1	0	NaN	P07384	P07384	Calpain-1 catalytic subunit	CAPN1
NaN	NaN	25.7885	29.0113	28.4227	27.0415			2	2	2	6.1	6.1	6.1	49.67	0	17.914	343460000	4	0	0.976679	-2.37	0	P07437;Q13509;P04350;P68371;Q9BVA1;Q13885	P07437;Q13509;P04350;P68371;Q9BVA1;Q13885	Tubulin beta chain;Tubulin beta-3 chain;Tubulin beta-4A chain;Tubulin beta-4B chain;Tubulin beta-2B chain;Tubulin beta-2A chain	TUBB;TUBB3;TUBB4A;TUBB4B;TUBB2B;TUBB2A
24.8125	25.6119	25.2751	NaN	24.0057	25.1871			2	2	2	3.2	3.2	3.2	58.112	0	11.319	138740000	3	0.498188	0.429646	0.63671	1.00699	P07602	P07602	Prosaposin;Saposin-A;Saposin-B-Val;Saposin-B;Saposin-C;Saposin-D	PSAP
24.484	24.4011	26.309	30.6117	26.0278	NaN			1	1	1	3.6	3.6	3.6	37.564	0.0086207	6.3179	645990000	2	0.737178	0.19094	-3.25504	-1.63738	P07711	P07711	Cathepsin L1;Cathepsin L1 heavy chain;Cathepsin L1 light chain	CTSL
27.5876	27.5715	26.0417	NaN	NaN	NaN			4	4	4	6.8	6.8	6.8	37.821	0	23.887	742600000	6	0	0.974147	NaN	0	P07858	P07858	Cathepsin B;Cathepsin B light chain;Cathepsin B heavy chain	CTSB
35.8113	35.6882	35.618	35.6892	35.5871	35.2012			56	56	56	37.1	37.1	37.1	198.04	0	323.31	245140000000	225	0.60082	0.507363	0.21335	0.823804	P07942	P07942	Laminin subunit beta-1	LAMB1
25.1168	25.3997	24.6726	NaN	25.2674	NaN			1	1	1	2.4	2.4	2.4	54.636	0	6.9777	141100000	2	0	0.979087	-0.204349	0	P07954	P07954	Fumarate hydratase, mitochondrial	FH
31.8322	31.9249	32.056	30.7054	30.1308	31.3649			36	36	12	30.5	30.5	10.1	129.38	0	323.31	20591000000	34	1.53294	0.0518161	1.20406	2.60389	P07996	P07996	Thrombospondin-1	THBS1
NaN	NaN	NaN	26.888	29.2601	25.843			6	6	6	7.9	7.9	7.9	75.872	0	34.936	184540000	6	0	0.984621	NaN	0	P08133	P08133	Annexin A6	ANXA6
26.2507	26.5173	26.0174	25.8802	26.4182	NaN			6	5	2	10.1	8.4	3.5	83.263	0	39.282	328940000	4	0.149662	0.919674	0.112599	0.301235	P08238;Q58FF7;Q58FF6	P08238	Heat shock protein HSP 90-beta	HSP90AB1
29.9705	30.7094	31.082	29.595	NaN	NaN			4	4	4	20	20	20	25.851	0	73.087	7827800000	19	0	0.954318	0.992242	0	P08294	P08294	Extracellular superoxide dismutase [Cu-Zn]	SOD3
27.8408	28.2617	29.0509	27.382	25.7685	27.3183			7	7	7	17.4	17.4	17.4	47.442	0	56.167	1792800000	13	1.1552	0.0845172	1.56153	2.12261	P08476	P08476	Inhibin beta A chain	INHBA
29.8107	29.2344	29.6032	29.3457	28.9357	26.0399			13	13	13	14.1	14.1	14.1	139.09	0	112.84	4225700000	20	0.614439	0.296602	1.44231	1.24992	P08603;Q02985;Q03591	P08603	Complement factor H	CFH
31.1645	31.5815	30.9104	29.3366	30.8489	29.7107			13	13	11	32.2	32.2	28.3	53.651	0	208.02	7793400000	28	1.19025	0.0838644	1.2534	2.10646	P08670;Q16352;P07196;P07197;P12036	P08670	Vimentin	VIM
NaN	27.965	NaN	31.0204	30.1319	29.1005			7	7	7	29.4	29.4	29.4	35.936	0	45.264	979630000	7	0	0.959398	-2.11923	0	P08758	P08758	Annexin A5	ANXA5
22.2319	NaN	22.1556	NaN	NaN	NaN			1	1	1	5.9	5.9	5.9	14.716	0.0084567	6.2589	15096000	1	0	0.96234	NaN	0	P09382	P09382	Galectin-1	LGALS1
NaN	NaN	24.029	NaN	NaN	NaN			1	1	1	2.5	2.5	2.5	60.179	0.0087146	6.3945	37264000	1	0	0.966835	NaN	0	P09603	P09603	Macrophage colony-stimulating factor 1;Processed macrophage colony-stimulating factor 1	CSF1
33.8285	33.9127	34.0785	33.9772	33.8113	34.2504			23	23	23	36.8	36.8	36.8	76.684	0	323.31	89416000000	89	0.18953	0.922672	-0.0730934	-0.295244	P09871	P09871	Complement C1s subcomponent;Complement C1s subcomponent heavy chain;Complement C1s subcomponent light chain	C1S
27.2073	27.4013	27.4529	23.4527	NaN	NaN			1	1	1	6.3	6.3	6.3	39.455	0	54.381	732380000	3	0	1	3.9011	0	P09972	P09972	Fructose-bisphosphate aldolase C	ALDOC
29.2856	29.2923	28.9021	28.4875	NaN	27.7871			12	12	9	9.5	9.5	7.8	192.75	0	136.42	2739700000	14	1.34079	0.0790385	1.02271	2.49675	P0C0L5;P0C0L4	P0C0L5;P0C0L4	Complement C4-B;Complement C4 beta chain;Complement C4-B alpha chain;C4a anaphylatoxin;C4b-B;C4d-B;Complement C4 gamma chain;Complement C4-A;Complement C4 beta chain;Complement C4-A alpha chain;C4a anaphylatoxin;C4b-A;C4d-A;Complement C4 gamma chain	C4B;C4A
25.6475	26.9536	26.0385	23.7891	NaN	NaN			2	2	2	7.9	7.9	7.9	33.488	0	15.198	358840000	4	0	1	2.42414	0	Q01105;P0DME0	Q01105;P0DME0	Protein SET;Protein SETSIP	SET;SETSIP
25.2332	NaN	24.1243	NaN	25.9814	NaN			2	1	1	4.4	2.3	2.3	70.051	0.0086022	6.2942	95227000	1	0	1	-1.30262	0	P0DMV9;P0DMV8	P0DMV9;P0DMV8	Heat shock 70 kDa protein 1B;Heat shock 70 kDa protein 1A	HSPA1B;HSPA1A
29.7241	29.964	29.3497	28.5139	28.9109	29.3697			6	6	6	38.3	38.3	38.3	16.837	0	96.544	4198900000	14	1.1525	0.120711	0.747762	1.8458	P0DP25;P0DP24;P0DP23;P27482	P0DP25;P0DP24;P0DP23
24.6973	24.7477	24.3098	NaN	24.5415	23.1856			1	1	1	2	2	2	60.67	0	12.333	127800000	2	0.567061	0.365814	0.721358	1.13434	P10155	P10155	60 kDa SS-A/Ro ribonucleoprotein	TROVE2
25.7004	25.5014	27.1758	26.3152	NaN	NaN			4	4	4	4.5	4.5	4.5	105.32	0	24.295	434160000	4	0	1	-0.189313	0	P10253	P10253	Lysosomal alpha-glucosidase;76 kDa lysosomal alpha-glucosidase;70 kDa lysosomal alpha-glucosidase	GAA
NaN	NaN	NaN	NaN	26.5002	26.0962			1	1	1	5.4	5.4	5.4	23.399	0.0065789	6.4053	26699000	1	0	1	NaN	0	P62070;P10301	P62070;P10301	Ras-related protein R-Ras2;Ras-related protein R-Ras	RRAS2;RRAS
24.2686	24.1215	22.4254	23.9442	28.191	23.6709			1	1	1	5.3	5.3	5.3	22.019	0	7.0735	164630000	1	0.454292	0.416063	-1.66356	-0.99123	P22492;P16403;Q02539;P10412;P16402	P22492;P16403;Q02539;P10412;P16402	Histone H1t;Histone H1.2;Histone H1.1;Histone H1.4;Histone H1.3	HIST1H1T;HIST1H1C;HIST1H1A;HIST1H1E;HIST1H1D
NaN	NaN	NaN	26.6581	26.398	NaN			1	1	1	12.4	12.4	12.4	11.737	0	8.4263	54932000	1	0	1	NaN	0	P10599	P10599	Thioredoxin	TXN
26.9327	27.0065	26.621	NaN	25.8056	NaN			1	1	1	2.7	2.7	2.7	54.465	0	15.727	505170000	1	0	1	1.04781	0	P10619	P10619	Lysosomal protective protein;Lysosomal protective protein 32 kDa chain;Lysosomal protective protein 20 kDa chain	CTSA
31.6579	30.8105	31.1264	30.4731	29.7515	28.1968			10	10	10	26.7	26.7	26.7	52.494	0	180.12	10561000000	27	1.13318	0.0837949	1.72446	2.11415	P10909	P10909	Clusterin;Clusterin beta chain;Clusterin alpha chain	CLU
27.1568	27.1785	27.8791	26.8906	NaN	26.5082			8	8	7	27.1	27.1	23.7	40.165	0	71.892	1015000000	9	0.892823	0.194641	0.705417	1.61127	P10915	P10915	Hyaluronan and proteoglycan link protein 1	HAPLN1
28.8104	28.9273	27.7314	28.0014	26.8254	27.4965			8	7	7	16.4	13.9	13.9	72.332	0	57.761	1753800000	11	0.961313	0.149662	1.04862	1.71687	P11021	P11021	78 kDa glucose-regulated protein	HSPA5
36.0926	35.9796	36.0807	36.0357	35.9335	35.1099			59	59	59	40.1	40.1	40.1	177.6	0	323.31	306330000000	251	0.534474	0.464184	0.357928	0.905592	P11047;Q9Y6N6	P11047	Laminin subunit gamma-1	LAMC1
28.1648	28.3017	27.4702	30.0691	29.9227	27.9304			10	10	8	20	20	15.5	70.897	0	68.308	1979300000	14	0.837173	0.173879	-1.32849	-1.58864	P11142;P54652;P34931;P17066;P48741	P11142	Heat shock cognate 71 kDa protein	HSPA8
NaN	NaN	22.5119	NaN	NaN	NaN			1	1	1	1.5	1.5	1.5	96.695	0	7.7352	13019000	1	0	1	NaN	0	P11216	P11216	Glycogen phosphorylase, brain form	PYGB
25.0772	24.9462	24.8268	29.5233	27.4097	25.8417			1	1	1	2.2	2.2	2.2	44.882	0.0044743	6.5687	347080000	1	1.16184	0.078297	-2.64149	-2.25942	P11279	P11279	Lysosome-associated membrane glycoprotein 1	LAMP1
30.3914	28.7247	27.819	27.2107	26.6274	30.9769			7	7	7	6	6	6	181.06	0	85.025	1507000000	9	0.17165	0.812619	0.706706	0.426397	P12107	P12107	Collagen alpha-1(XI) chain	COL11A1
24.1044	24.5497	25.9217	NaN	NaN	NaN			2	2	2	3.7	3.7	3.7	54.548	0	14.777	154950000	2	0	0.991856	NaN	0	P12955	P12955	Xaa-Pro dipeptidase	PEPD
24.7714	24.3767	25.2638	NaN	24.0032	NaN			3	3	3	4.3	4.3	4.3	111.25	0	18.848	188580000	3	0	0.995095	0.800819	0	P13497	P13497	Bone morphogenetic protein 1	BMP1
36.215	35.9988	35.4681	36.4384	38.0782	36.6522			35	35	35	11	11	11	372.82	0	323.31	351330000000	152	0.971595	0.143143	-1.16231	-1.75987	P13611	P13611	Versican core protein	VCAN
25.4484	25.7081	26.1548	24.1242	25.696	NaN			2	2	2	2.1	2.1	2.1	95.337	0	13.968	300860000	6	0.562927	0.36362	0.860296	1.15714	P13639	P13639	Elongation factor 2	EEF2
27.6172	NaN	26.2151	NaN	NaN	NaN			2	2	2	3.6	3.6	3.6	72.932	0	12.468	363150000	2	0	0.998211	NaN	0	P13667	P13667	Protein disulfide-isomerase A4	PDIA4
24.3583	24.0635	25.3008	NaN	26.1517	NaN			4	4	4	7	7	7	70.81	0	27.695	145900000	5	0	1	-1.5775	0	P13797;P13796;Q14651	P13797;P13796;Q14651	Plastin-3;Plastin-2;Plastin-1	PLS3;LCP1;PLS1
25.2723	25.689	26.4159	27.5243	26.0985	26.2313			5	5	5	8.2	8.2	8.2	81.224	0	32.589	501870000	7	0.662972	0.298108	-0.825622	-1.24282	P13798	P13798	Acylamino-acid-releasing enzyme	APEH
26.2084	NaN	25.3601	25.9055	25.4897	NaN			1	1	1	9.6	9.6	9.6	12.476	0	8.8155	187010000	1	0.0598322	1	0.086689	0.151467	P14174	P14174	Macrophage migration inhibitory factor	MIF
NaN	NaN	NaN	25.7314	NaN	NaN			1	1	1	1.4	1.4	1.4	83.133	0	9.0552	17910000	2	0	0.986039	NaN	0	P14210	P14210	Hepatocyte growth factor;Hepatocyte growth factor alpha chain;Hepatocyte growth factor beta chain	HGF
25.2603	NaN	23.5472	NaN	25.6845	NaN			1	1	1	2.5	2.5	2.5	59.425	0	9.7073	77635000	1	0	0.988938	-1.28074	0	P14314	P14314	Glucosidase 2 subunit beta	PRKCSH
34.071	33.9628	34.4983	34.2567	32.8409	34.0278			36	36	35	34.6	34.6	34.6	136.38	0	323.31	95907000000	103	0.427963	0.5088	0.468914	0.825206	P14543	P14543	Nidogen-1	NID1
28.1594	28.5977	27.3788	28.4621	27.1931	27.6375			7	7	6	14.1	14.1	12.1	57.936	0	61.564	1193300000	11	0.21166	0.796833	0.281083	0.45702	P14618	P14618	Pyruvate kinase PKM	PKM
27.5829	28.0879	27.6335	26.9052	27.0793	NaN			7	7	6	9.6	9.6	8.1	92.468	0	54.969	1080700000	7	1.42612	0.0771111	0.775867	2.44613	P14625;Q58FF3	P14625	Endoplasmin	HSP90B1
24.8961	24.8714	24.6122	NaN	NaN	NaN			1	1	1	2.8	2.8	2.8	43.92	0	8.3235	117140000	2	0	1	NaN	0	P15291	P15291	Beta-1,4-galactosyltransferase 1;Lactose synthase A protein;N-acetyllactosamine synthase;Beta-N-acetylglucosaminylglycopeptide beta-1,4-galactosyltransferase;Beta-N-acetylglucosaminyl-glycolipid beta-1,4-galactosyltransferase;Processed beta-1,4-galactosyltransferase 1	B4GALT1
26.7487	26.7086	27.3376	NaN	NaN	NaN			4	2	2	32.2	13.2	13.2	17.149	0	10.993	471400000	3	0	1	NaN	0	P15531	P15531	Nucleoside diphosphate kinase A	NME1
NaN	NaN	NaN	26.702	NaN	NaN			2	2	2	0.9	0.9	0.9	331.77	0	13.206	35097000	2	0	1	NaN	0	P15924	P15924	Desmoplakin	DSP
NaN	27.0656	NaN	27.3738	30.3173	28.1476			3	3	3	5.3	5.3	5.3	81.537	0	24.612	409220000	5	0	1	-1.54735	0	P16070	P16070	CD44 antigen	CD44
29.1786	29.0719	28.5423	29.629	29.036	30.3506			9	9	9	3.8	3.8	3.8	261.33	0	70.066	2197200000	20	0.800072	0.22728	-0.740923	-1.4033	P16112	P16112	Aggrecan core protein;Aggrecan core protein 2	ACAN
NaN	NaN	22.6406	NaN	23.449	NaN			1	1	1	2.1	2.1	2.1	76.074	0	9.7822	16939000	1	0	0.905434	-0.808332	0	P16278	P16278	Beta-galactosidase	GLB1
NaN	NaN	NaN	25.5616	25.5845	25.0462			1	1	1	0.8	0.8	0.8	129.29	0.0022779	6.7493	30834000	1	0	0.902907	NaN	0	P17301	P17301	Integrin alpha-2	ITGA2
28.8915	25.6919	27.5319	29.1088	NaN	NaN			4	2	2	10	6.2	6.2	53.535	0	16.876	972380000	2	0	0.907801	-1.73699	0	P17661	P17661	Desmin	DES
26.9875	28.0346	25.784	29.2984	NaN	NaN			2	2	2	6.5	6.5	6.5	31.674	0	12.643	730380000	4	0	0.895965	-2.36302	0	P17936	P17936	Insulin-like growth factor-binding protein 3	IGFBP3
NaN	NaN	23.6767	NaN	NaN	NaN			2	2	2	8.3	8.3	8.3	28.804	0	18.278	29191000	2	0	0.897942	NaN	0	P18669;P15259;Q8N0Y7	P18669;P15259;Q8N0Y7	Phosphoglycerate mutase 1;Phosphoglycerate mutase 2;Probable phosphoglycerate mutase 4	PGAM1;PGAM2;PGAM4
24.3651	24.699	24.4094	NaN	NaN	NaN			1	1	1	5.5	5.5	5.5	32.461	0	9.0941	93887000	1	0	0.90051	NaN	0	P18827	P18827	Syndecan-1	SDC1
NaN	23.8277	23.1075	NaN	NaN	NaN			1	1	1	0.9	0.9	0.9	108.33	0	7.9768	34271000	2	0	0.913628	NaN	0	P19021	P19021	Peptidyl-glycine alpha-amidating monooxygenase;Peptidylglycine alpha-hydroxylating monooxygenase;Peptidyl-alpha-hydroxyglycine alpha-amidating lyase	PAM
26.7466	26.4719	26.603	26.0185	28.9374	NaN			4	4	4	5.7	5.7	5.7	99.808	0	30.965	683500000	8	0.315419	0.60002	-0.870804	-0.73016	P19022	P19022	Cadherin-2	CDH2
23.9951	24.0804	23.3598	NaN	NaN	NaN			2	2	2	2.7	2.7	2.7	76.613	0	11.127	73248000	2	0	0.912118	NaN	0	P19338	P19338	Nucleolin	NCL
27.8863	28.9066	28.5925	28.1433	NaN	27.3549			4	4	4	13.1	13.1	13.1	38.007	0	47.179	1868900000	7	0.61943	0.339126	0.712709	1.21234	P19883	P19883	Follistatin	FST
25.1401	NaN	26.0097	28.8981	24.303	25.8781			2	2	2	14.1	14.1	14.1	26.489	0	25.383	400250000	2	0.162691	0.82074	-0.784858	-0.419617	P20618	P20618	Proteasome subunit beta type-1	PSMB1
NaN	NaN	NaN	22.4047	19.9861	NaN			1	1	1	6	6	6	18.942	0.0083507	6.1591	2030400	1	0	0.891109	NaN	0	P21246	P21246	Pleiotrophin	PTN
NaN	23.4599	NaN	28.1938	25.2264	NaN			2	2	2	3.5	3.5	3.5	63.367	0	14.186	112490000	2	0	0.893284	-3.25023	0	P21589	P21589	5-nucleotidase	NT5E
26.832	27.2804	26.473	27.4981	27.4042	26.7728			4	4	4	20.6	20.6	20.6	22.509	0	23.865	663910000	8	0.484307	0.487497	-0.363262	-0.852302	P21781	P21781	Fibroblast growth factor 7	FGF7
NaN	NaN	20.3872	29.0903	30.3574	27.3001			3	3	3	7.5	7.5	7.5	25.416	0	18.358	292700000	5	0	0.884045	-8.52871	0	P21926	P21926	CD9 antigen	CD9
30.0602	30.7891	29.9077	30.9812	28.2717	27.5483			9	9	9	5.8	5.8	5.8	458.38	0	61.544	4441800000	14	0.539071	0.360226	1.31859	1.1178	P22105;Q16473	P22105	Tenascin-X	TNXB
25.921	25.9542	27.545	26.3864	25.6247	NaN			5	5	3	41.4	41.4	22.4	17.298	0	33.619	610320000	3	0.239627	0.737879	0.467815	0.551812	P22392;O60361	P22392;O60361	Nucleoside diphosphate kinase B;Putative nucleoside diphosphate kinase	NME2;NME2P1
31.3965	31.3833	30.8174	31.6819	33.0616	32.7491			17	7	7	27.2	15.6	15.6	77.213	0	135.46	15630000000	25	1.32369	0.0740816	-1.29845	-2.32198	P23142	P23142	Fibulin-1	FBLN1
28.2882	28.3986	28.3263	NaN	26.4059	NaN			5	5	5	27.3	27.3	27.3	23.742	0	34.817	1366200000	7	0	0.893713	1.93182	0	P23284	P23284	Peptidyl-prolyl cis-trans isomerase B	PPIB
NaN	NaN	24.942	NaN	NaN	NaN			3	3	3	7.4	7.4	7.4	47.716	0	22.372	131580000	2	0	0.935331	NaN	0	P23526	P23526	Adenosylhomocysteinase	AHCY
33.288	33.3334	33.9012	33.5231	32.6153	33.5785			75	75	75	27.8	27.8	27.8	343.9	0	323.31	63161000000	190	0.294681	0.713695	0.268595	0.572284	P24043	P24043	Laminin subunit alpha-2	LAMA2
24.2641	26.8641	26.8168	NaN	18.803	NaN			1	1	1	3.7	3.7	3.7	30.57	0	8.7938	369550000	2	0	0.940355	7.1786	0	P24593	P24593	Insulin-like growth factor-binding protein 5	IGFBP5
31.9408	32.1105	32.3551	31.8922	32.6024	31.6298			34	34	34	21.6	21.6	21.6	240.85	0	323.31	24207000000	74	0.108002	0.977824	0.0940189	0.226859	P24821	P24821	Tenascin	TNC
24.0713	24.3776	27.6562	28.1474	27.3687	27.0425			5	5	5	19.8	19.8	19.8	29.555	0	34.22	341990000	7	0.836381	0.161333	-2.1512	-1.66345	P25786	P25786	Proteasome subunit alpha type-1	PSMA1
NaN	NaN	NaN	24.7235	NaN	NaN			2	2	2	15	15	15	25.898	0	24.565	59520000	2	0	0.930816	NaN	0	P25787	P25787	Proteasome subunit alpha type-2	PSMA2
NaN	NaN	NaN	29.6135	27.0312	29.1744			3	3	3	13.7	13.7	13.7	28.433	0	22.71	360900000	4	0	0.933224	NaN	0	P25788	P25788	Proteasome subunit alpha type-3	PSMA3
28.3762	28.4557	29.2037	27.7973	29.7663	29.0799			17	17	17	31.9	31.9	31.9	67.819	0	135.29	2963800000	28	0.11613	0.935796	-0.202654	-0.275957	P26038;P35241;P15311	P26038	Moesin	MSN
NaN	NaN	25.4241	27.0441	28.0283	25.3016			2	2	2	10.4	10.4	10.4	24.261	0	15.054	211120000	3	0	0.950477	-1.36723	0	P26373	P26373	60S ribosomal protein L13	RPL13
24.7902	25.4386	24.4819	27.0276	26.9391	25.2263			1	1	1	3	3	3	50.118	0.0022831	6.761	216030000	2	1.07973	0.0953968	-1.4941	-1.9908	P26641	P26641	Elongation factor 1-gamma	EEF1G
NaN	NaN	NaN	28.7364	30.3171	29.0091			3	3	3	11.8	11.8	11.8	31.73	0	20.751	475450000	5	0	0.942626	NaN	0	P27105	P27105	Erythrocyte band 7 integral membrane protein	STOM
25.0443	25.0568	NaN	27.6598	26.3182	NaN			1	1	1	4.5	4.5	4.5	29.625	0	7.5883	139660000	1	0.99223	0.1112	-1.93845	-2.5147	P27701	P27701	CD82 antigen	CD82
26.8008	26.8318	26.387	24.865	NaN	NaN			2	2	2	6.2	6.2	6.2	48.141	0	15.134	481580000	4	0	0.94821	1.80816	0	P27797	P27797	Calreticulin	CALR
25.9168	27.3212	26.0779	27.6453	26.6854	25.3959			4	4	4	21.2	21.2	21.2	26.411	0	55.602	349170000	4	0.0601902	1	-0.136897	-0.154094	P28066	P28066	Proteasome subunit alpha type-5	PSMA5
26.7142	26.7387	26.6373	29.3899	29.0481	27.0283			2	2	2	8.8	8.8	8.8	25.357	0	11.583	992620000	3	1.14275	0.0814609	-1.79206	-2.1398	P28072	P28072	Proteasome subunit beta type-6	PSMB6
25.9679	26.4665	26.0043	24.3712	25.628	NaN			2	2	2	4.6	4.6	4.6	63.544	0	14.585	364650000	3	0.954344	0.147745	1.14665	1.87308	P28799	P28799	Granulins;Acrogranin;Paragranulin;Granulin-1;Granulin-2;Granulin-3;Granulin-4;Granulin-5;Granulin-6;Granulin-7	GRN
NaN	NaN	NaN	24.9698	25.6838	NaN			2	2	2	7.5	7.5	7.5	31.121	0	10.947	36722000	1	0	0.920393	NaN	0	P29692	P29692	Elongation factor 1-delta	EEF1D
NaN	NaN	NaN	27.2642	28.4264	28.7699			1	1	1	9.6	9.6	9.6	31.554	0	15.212	163050000	5	0	0.917958	NaN	0	P29966	P29966	Myristoylated alanine-rich C-kinase substrate	MARCKS
27.9573	27.7887	26.3933	25.6864	NaN	NaN			2	2	2	2.6	2.6	2.6	98.336	0	17.725	718960000	3	0	0.926006	1.69338	0	P30530	P30530	Tyrosine-protein kinase receptor UFO	AXL
23.2954	23.2117	NaN	NaN	NaN	NaN			2	1	1	5.4	3.4	3.4	50.582	0	6.9659	19819000	3	0	0.928229	NaN	0	P31150	P31150	Rab GDP dissociation inhibitor alpha	GDI1
21.1003	22.2071	26.4832	NaN	NaN	NaN			2	2	2	12.1	12.1	12.1	21.641	0	11.308	177660000	2	0	0.923844	NaN	0	P31431	P31431	Syndecan-4	SDC4
26.0718	26.3533	25.6471	26.7391	NaN	24.1602			3	3	3	6.8	6.8	6.8	61.68	0	20.049	371990000	6	0.218329	0.757426	0.574409	0.523647	P35052	P35052	Glypican-1;Secreted glypican-1	GPC1
25.4672	25.563	NaN	26.4683	28.3944	27.0579			2	2	2	2.8	2.8	2.8	100.07	0	14.114	170880000	2	1.03112	0.0975194	-1.79172	-2.14207	P35221	P35221	Catenin alpha-1	CTNNA1
30.7847	30.3628	30.4211	30.4727	29.8865	30.6876			18	18	18	6.7	6.7	6.7	312.3	0	137.28	6270600000	34	0.252423	0.797224	0.173931	0.46583	P35555;P35556	P35555	Fibrillin-1	FBN1
28.6067	29.2966	29.5747	28.7647	28.5253	28.5738			25	25	25	16.8	16.8	16.8	226.53	0	243.55	3275400000	35	0.841241	0.254049	0.538062	1.35578	P35579;P35749;P35580;Q7Z406;REV__Q9UKV3	P35579	Myosin-9	MYH9
27.5161	26.8012	25.2026	25.0998	NaN	NaN			3	3	3	8.1	8.1	8.1	42.625	0	20.561	422340000	4	0	1	1.40686	0	P36222	P36222	Chitinase-3-like protein 1	CHI3L1
32.4646	32.2567	31.7074	31.225	31.016	29.6687			11	8	8	33.5	24.4	24.4	46.312	0	97.854	23285000000	21	1.31273	0.074625	1.50638	2.36313	P36955	P36955	Pigment epithelium-derived factor	SERPINF1
32.1007	32.2968	32.2738	34.3456	33.511	32.2723			13	13	13	11.7	11.7	11.7	141.72	0	171.51	30596000000	49	0.887081	0.166231	-1.15255	-1.63379	P39059	P39059	Collagen alpha-1(XV) chain;Restin;Restin-2;Restin-3;Restin-4	COL15A1
25.3278	25.3179	24.7463	NaN	NaN	26.2519			2	2	2	6.3	6.3	6.3	36.426	0	11.308	115290000	2	0	1	-1.12123	0	P40925	P40925	Malate dehydrogenase, cytoplasmic	MDH1
27.1128	27.3545	26.3895	NaN	26.4502	NaN			4	4	4	16.3	16.3	16.3	35.503	0	40.688	581350000	6	0	1	0.502021	0	P40926	P40926	Malate dehydrogenase, mitochondrial	MDH2
NaN	23.2798	24.9994	NaN	NaN	NaN			1	1	1	2.8	2.8	2.8	55.799	0	9.8881	83001000	1	0	1	NaN	0	P42785	P42785	Lysosomal Pro-X carboxypeptidase	PRCP
24.8825	NaN	NaN	24.9393	25.543	NaN			1	1	1	2.3	2.3	2.3	71.607	0.0022936	6.7905	52819000	2	0	1	-0.358673	0	P43121	P43121	Cell surface glycoprotein MUC18	MCAM
25.2171	24.9862	24.3369	NaN	NaN	NaN			1	1	1	1.8	1.8	1.8	61.132	0	7.51	117710000	2	0	1	NaN	0	P43251	P43251	Biotinidase	BTD
NaN	NaN	NaN	NaN	25.4773	NaN			1	1	1	4.1	4.1	4.1	22.591	0.0082136	6.0453	11032000	1	0	1	NaN	0	P46781	P46781	40S ribosomal protein S9	RPS9
21.1385	NaN	NaN	22.3317	24.7514	22.5766			2	2	2	13.2	13.2	13.2	22.876	0	15.003	10519000	2	0	1	-2.08135	0	P46782	P46782	40S ribosomal protein S5;40S ribosomal protein S5, N-terminally processed	RPS5
25.3261	25.405	24.3153	25.2464	NaN	NaN			2	2	2	7.3	7.3	7.3	32.668	0	12.663	158550000	2	0	1	-0.230984	0	P46926;Q8TDQ7	P46926;Q8TDQ7	Glucosamine-6-phosphate isomerase 1;Glucosamine-6-phosphate isomerase 2	GNPDA1;GNPDA2
23.6167	24.2911	NaN	23.3244	NaN	NaN			2	2	2	1.8	1.8	1.8	189.25	0	39.349	68188000	3	0	1	0.629471	0	P46940	P46940	Ras GTPase-activating-like protein IQGAP1	IQGAP1
NaN	NaN	NaN	28.6803	29.0845	28.0121			4	4	4	14.3	14.3	14.3	39.383	0	43.967	309970000	6	0	1	NaN	0	P46976	P46976	Glycogenin-1	GYG1
25.3838	25.3069	25.6675	NaN	25.5115	NaN			1	1	1	5.1	5.1	5.1	31.35	0	7.0095	206780000	1	0	1	-0.0587889	0	P47756	P47756	F-actin-capping protein subunit beta	CAPZB
24.9549	25.1816	23.9436	23.6972	24.4899	24.8554			2	2	2	3.6	3.6	3.6	52.384	0	14.172	94348000	4	0.270781	0.719431	0.345839	0.565522	P48637	P48637	Glutathione synthetase	GSS
23.5081	23.4117	22.9239	NaN	NaN	NaN			1	1	1	2.1	2.1	2.1	51.927	0	7.8877	40566000	1	0	1	NaN	0	P48723	P48723	Heat shock 70 kDa protein 13	HSPA13
27.8972	28.4876	28.4984	26.8895	27.4696	NaN			3	3	3	6.3	6.3	6.3	79.246	0	26.723	1719500000	4	1.34756	0.0762424	1.11484	2.56054	P48740	P48740	Mannan-binding lectin serine protease 1;Mannan-binding lectin serine protease 1 heavy chain;Mannan-binding lectin serine protease 1 light chain	MASP1
22.0911	22.1589	22.3583	25.123	NaN	NaN			1	1	1	2	2	2	60.533	0	8.32	38537000	1	0	1	-2.92019	0	P49368	P49368	T-complex protein 1 subunit gamma	CCT3
26.329	25.6343	25.3733	NaN	NaN	NaN			2	2	1	4.7	4.7	2.7	50.663	0	18.868	229970000	2	0	1	NaN	0	P50395	P50395	Rab GDP dissociation inhibitor beta	GDI2
NaN	NaN	24.2206	NaN	27.3674	25.733			1	1	1	5.3	5.3	5.3	23.489	0.0085106	6.2757	64662000	2	0	1	-2.32961	0	P51149	P51149	Ras-related protein Rab-7a	RAB7A
NaN	NaN	NaN	NaN	26.9465	24.0907			1	1	1	5.5	5.5	5.5	22.541	0.0022573	6.6942	31611000	1	0	1	NaN	0	P61026;Q9H0U4;Q92928;P51153;P62820;Q92930;P61006;P59190	P61026;Q9H0U4;Q92928;P51153;P62820;Q92930;P61006;P59190	Ras-related protein Rab-10;Ras-related protein Rab-1B;Putative Ras-related protein Rab-1C;Ras-related protein Rab-13;Ras-related protein Rab-1A;Ras-related protein Rab-8B;Ras-related protein Rab-8A;Ras-related protein Rab-15	RAB10;RAB1B;RAB1C;RAB13;RAB1A;RAB8B;RAB8A;RAB15
NaN	NaN	NaN	NaN	25.1166	NaN			1	1	1	2.1	2.1	2.1	49.735	0	7.4577	8592100	1	0	1	NaN	0	P51878	P51878	Caspase-5;Caspase-5 subunit p20;Caspase-5 subunit p10	CASP5
NaN	NaN	NaN	24.2341	NaN	NaN			1	1	1	1.8	1.8	1.8	97.915	0.0022727	6.7399	70368000	0	0	1	NaN	0	P52630	P52630	Signal transducer and activator of transcription 2	STAT2
NaN	NaN	24.0737	NaN	NaN	NaN			2	2	1	8.7	8.7	5.2	32.922	0	16.459	38439000	1	0	1	NaN	0	P52907	P52907	F-actin-capping protein subunit alpha-1	CAPZA1
25.627	25.2836	24.1041	26.7802	25.1039	24.5991			3	3	3	2.6	2.6	2.6	120.84	0	16.989	142540000	3	0.239775	0.738798	-0.489509	-0.541193	P53396	P53396	ATP-citrate synthase	ACLY
22.5928	25.7687	20.7179	NaN	NaN	NaN			2	2	2	4.1	4.1	4.1	51.853	0	14.356	87753000	2	0	1	NaN	0	P53634	P53634	Dipeptidyl peptidase 1;Dipeptidyl peptidase 1 exclusion domain chain;Dipeptidyl peptidase 1 heavy chain;Dipeptidyl peptidase 1 light chain	CTSC
NaN	NaN	NaN	NaN	27.9227	25.1924			3	3	3	2.4	2.4	2.4	124.57	0	16.656	81595000	2	0	1	NaN	0	P54289	P54289	Voltage-dependent calcium channel subunit alpha-2/delta-1;Voltage-dependent calcium channel subunit alpha-2-1;Voltage-dependent calcium channel subunit delta-1	CACNA2D1
28.4486	28.9065	28.0382	28.3335	NaN	NaN			7	7	7	17.8	17.8	17.8	54.739	0	62.177	1839600000	11	0	1	0.130971	0	P55058	P55058	Phospholipid transfer protein	PLTP
25.6267	26.7299	25.2426	27.1906	NaN	NaN			3	3	3	4.6	4.6	4.6	89.321	0	20.895	295250000	4	0	1	-1.32417	0	P55072	P55072	Transitional endoplasmic reticulum ATPase	VCP
29.6427	29.1368	28.6231	27.3816	28.9479	28.2949			3	3	3	20	20	20	28.648	0	20.106	3403500000	8	0.789771	0.213132	0.926018	1.4441	P55083	P55083	Microfibril-associated glycoprotein 4	MFAP4
30.6851	30.7165	30.9736	32.0781	32.4516	31.1664			28	28	28	19.4	19.4	19.4	195.98	0	319.39	10278000000	59	1.32051	0.0798058	-1.10696	-2.24773	P55268	P55268	Laminin subunit beta-2	LAMB2
25.3669	25.2162	25.2672	NaN	NaN	NaN			4	4	4	5.4	5.4	5.4	88.308	0	27.597	184200000	5	0	1	NaN	0	P55285	P55285	Cadherin-6	CDH6
25.7838	23.4718	23.0673	NaN	25.9776	NaN			1	1	1	1.5	1.5	1.5	87.964	0.008316	6.0997	94371000	1	0	1	-1.86992	0	P55287	P55287	Cadherin-11	CDH11
NaN	NaN	NaN	26.5836	27.2041	26.6699			2	2	2	1.8	1.8	1.8	130.85	0	12.229	71131000	3	0	1	NaN	0	P56199	P56199	Integrin alpha-1	ITGA1
28.4831	26.9704	26.5416	27.5865	27.7198	27.5738			5	5	5	8	8	8	83.166	0	36.497	1230800000	7	0.191295	0.815751	-0.294992	-0.427078	P58215	P58215	Lysyl oxidase homolog 3	LOXL3
28.0028	28.0552	27.9475	NaN	26.4873	NaN			3	3	3	20.2	20.2	20.2	19.667	0	26.875	1181500000	9	0	0.865833	1.51457	0	P59998	P59998	Actin-related protein 2/3 complex subunit 4	ARPC4
28.6063	28.9848	28.3256	27.1898	28.7061	28.107			5	5	5	39.1	39.1	39.1	16.93	0	40.09	1909100000	11	0.593408	0.36484	0.637887	1.09884	P60660;P14649	P60660	Myosin light polypeptide 6	MYL6
23.833	24.6567	24.2998	25.0393	NaN	NaN			2	2	2	5.7	5.7	5.7	46.153	0	13.004	109720000	3	0	0.864364	-0.776143	0	P60842;Q14240	P60842;Q14240	Eukaryotic initiation factor 4A-I;Eukaryotic initiation factor 4A-II;Eukaryotic initiation factor 4A-II, N-terminally processed	EIF4A1;EIF4A2
27.6055	27.4379	26.2712	27.9977	29.3686	29.114			3	3	3	16.3	16.3	16.3	27.399	0	20.62	832950000	6	1.35398	0.0647826	-1.72193	-2.47964	P60900	P60900	Proteasome subunit alpha type-6	PSMA6
28.1886	26.6055	26.4917	24.0566	26.5238	24.2573			4	4	4	9.6	9.6	9.6	47.371	0	23.856	703040000	5	1.04956	0.0974215	2.14936	2.02364	P61158;Q9P1U1;Q9C0K3	P61158;Q9P1U1	Actin-related protein 3;Actin-related protein 3B	ACTR3;ACTR3B
26.5473	26.7314	26.103	28.5877	26.0906	27.5036			2	2	2	4.8	4.8	4.8	44.76	0	13.031	615430000	5	0.553801	0.364578	-0.933396	-1.10251	P61160	P61160	Actin-related protein 2	ACTR2
NaN	NaN	NaN	27.1758	27.8844	26.6991			1	1	1	6	6	6	20.987	0	7.7235	113760000	2	0	0.865138	NaN	0	P62834;P61224	P62834;P61224	Ras-related protein Rap-1A;Ras-related protein Rap-1b	RAP1A;RAP1B
23.3594	NaN	24.3318	NaN	NaN	NaN			2	2	2	4.3	4.3	4.3	47.747	0	11.428	62193000	2	0	0.853265	NaN	0	P61812	P61812	Transforming growth factor beta-2;Latency-associated peptide	TGFB2
28.3544	27.4788	26.6454	NaN	NaN	26.4498			2	1	1	7.7	3.6	3.6	28.302	0.0065502	6.3993	762920000	1	0	0.855386	1.04307	0	P61981	P61981	14-3-3 protein gamma;14-3-3 protein gamma, N-terminally processed	YWHAG
NaN	NaN	23.2891	27.6031	NaN	28.2699			3	3	3	18.8	18.8	18.8	24.205	0	22.452	182250000	4	0	0.857015	-4.64737	0	P62241	P62241	40S ribosomal protein S8	RPS8
28.9778	29.4636	27.857	28.4876	29.551	28.9858			5	4	4	25.1	21.2	21.2	29.174	0	48.16	2087400000	14	0.160457	0.864052	-0.24201	-0.363236	P62258	P62258	14-3-3 protein epsilon	YWHAE
23.4113	NaN	23.381	26.6637	NaN	NaN			1	1	1	4.1	4.1	4.1	29.995	0.0086393	6.3226	77207000	1	0	0.852	-3.26754	0	P62424	P62424	60S ribosomal protein L7a	RPL7A
29.0468	28.0079	27.704	29.9852	31.0252	28.6621			5	5	5	47.6	47.6	47.6	11.367	0	36.309	1741300000	13	0.964256	0.124438	-1.63795	-1.82906	P62805	P62805	Histone H4	HIST1H4A
24.5787	24.6849	24.6821	23.7891	NaN	NaN			2	2	2	7.4	7.4	7.4	24.831	0	12.815	125710000	1	0	0.858817	0.859474	0	P62906	P62906	60S ribosomal protein L10a	RPL10A
23.7238	NaN	NaN	26.261	24.7092	NaN			1	1	1	7.9	7.9	7.9	20.252	0.0022989	6.8448	42739000	1	0	0.860165	-1.76132	0	P62913	P62913	60S ribosomal protein L11	RPL11
26.3495	26.1165	25.8502	25.9395	24.9534	NaN			3	3	3	17.6	17.6	17.6	18.012	0	18.157	318390000	4	0.681881	0.307408	0.658947	1.28703	P62937	P62937	Peptidyl-prolyl cis-trans isomerase A;Peptidyl-prolyl cis-trans isomerase A, N-terminally processed	PPIA
21.6907	21.2897	24.4657	NaN	NaN	NaN			1	1	1	1.6	1.6	1.6	104.55	0	13.321	54359000	1	0	0.862264	NaN	0	P63010;Q10567	P63010;Q10567	AP-2 complex subunit beta;AP-1 complex subunit beta-1	AP2B1;AP1B1
NaN	NaN	22.7354	28.2236	28.9018	25.3194			2	2	2	6.9	6.9	6.9	45.664	0	12.954	227190000	3	0	0.864497	-4.74623	0	P63092;Q5JWF2;P11488;P63096;P19087;P09471;P08754;A8MTJ3;P04899;P38405	P63092;Q5JWF2;P11488;P63096;P19087;P09471;P08754;A8MTJ3;P04899;P38405	Guanine nucleotide-binding protein G(s) subunit alpha isoforms short;Guanine nucleotide-binding protein G(s) subunit alpha isoforms XLas;Guanine nucleotide-binding protein G(t) subunit alpha-1;Guanine nucleotide-binding protein G(i) subunit alpha-1;Guanine nucleotide-binding protein G(t) subunit alpha-2;Guanine nucleotide-binding protein G(o) subunit alpha;Guanine nucleotide-binding protein G(k) …	GNAS;GNAT1;GNAI1;GNAT2;GNAO1;GNAI3;GNAT3;GNAI2;GNAL
27.9254	27.5027	26.1072	26.0025	28.2222	NaN			5	5	4	22.4	22.4	18.4	27.745	0	75.183	735270000	5	0.0197817	1	0.0660553	0.0555261	P63104;P27348;Q04917;P31946;P31947	P63104	14-3-3 protein zeta/delta	YWHAZ
23.3441	NaN	23.9317	24.4425	25.1167	NaN			17	1	1	51.7	4.5	4.5	41.792	0	17.64	61404000	3	0.902352	0.161848	-1.14176	-2.08672	P63261	P63261	Actin, cytoplasmic 2;Actin, cytoplasmic 2, N-terminally processed	ACTG1
NaN	NaN	22.0542	29.0168	27.5754	30.6288			1	1	1	31.8	31.8	31.8	5.0256	0	12.847	378830000	2	0	0.891133	-7.01944	0	P63313	P63313	Thymosin beta-10	TMSB10
26.8427	26.2946	30.9832	24.3754	NaN	27.4447			12	2	2	33.2	9.8	9.8	42.019	0	35.31	4663900000	4	0.387873	0.475939	2.13005	0.915401	P68032;P63267;P68133;P62736	P68032;P63267;P68133;P62736	Actin, alpha cardiac muscle 1;Actin, gamma-enteric smooth muscle;Actin, alpha skeletal muscle;Actin, aortic smooth muscle	ACTC1;ACTG2;ACTA1;ACTA2
28.6279	28.2256	25.458	28.3567	30.1814	27.699			4	4	4	14.1	14.1	14.1	50.184	0	23.986	1487700000	5	0.45379	0.426764	-1.30854	-0.974605	Q5VTE0;P68104;Q05639	Q5VTE0;P68104;Q05639	Putative elongation factor 1-alpha-like 3;Elongation factor 1-alpha 1;Elongation factor 1-alpha 2	EEF1A1P5;EEF1A1;EEF1A2
24.5207	24.6269	25.577	25.6971	NaN	NaN			2	2	2	5.3	5.3	5.3	49.895	0	13.037	211900000	2	0	0.893087	-0.788938	0	Q9BQE3;Q71U36;P68363	Q9BQE3;Q71U36;P68363	Tubulin alpha-1C chain;Tubulin alpha-1A chain;Tubulin alpha-1B chain	TUBA1C;TUBA1A;TUBA1B
NaN	NaN	23.6764	26.7542	27.8104	NaN			1	1	1	5.2	5.2	5.2	15.214	0.004415	6.4268	121160000	2	0	0.88281	-3.60592	0	Q6NXT2;Q71DI3;Q16695;P84243;P68431	Q6NXT2;Q71DI3;Q16695;P84243;P68431	Histone H3.3C;Histone H3.2;Histone H3.1t;Histone H3.3;Histone H3.1	H3F3C;HIST2H3A;HIST3H3;H3F3A;HIST1H3A
NaN	NaN	NaN	26.9075	28.0621	NaN			1	1	1	12.8	12.8	12.8	22.693	0	10.41	106660000	2	0	0.885022	NaN	0	P80723	P80723	Brain acid soluble protein 1	BASP1
25.8506	25.4	26.3253	23.5014	NaN	NaN			1	1	1	5.4	5.4	5.4	31.203	0	7.1008	280970000	2	0	0.889341	2.35722	0	P98066	P98066	Tumor necrosis factor-inducible gene 6 protein	TNFAIP6
25.668	26.0648	26.0644	NaN	NaN	NaN			2	2	2	2.4	2.4	2.4	126.57	0	26.129	262330000	4	0	0.887396	NaN	0	P98095	P98095	Fibulin-2	FBLN2
25.0748	25.1029	25.2598	27.846	26.81	25.489			2	2	2	1.2	1.2	1.2	191.61	0	12.409	261670000	4	1.07768	0.0950645	-1.5692	-2.00031	Q00610	Q00610	Clathrin heavy chain 1	CLTC
23.8014	23.5787	24.0878	NaN	NaN	NaN			1	1	1	2.7	2.7	2.7	37.713	0.0065646	6.4037	75850000	2	0	0.898762	NaN	0	Q15238;Q13046;Q00888	Q15238;Q13046;Q00888	Pregnancy-specific beta-1-glycoprotein 5;Putative pregnancy-specific beta-1-glycoprotein 7;Pregnancy-specific beta-1-glycoprotein 4	PSG5;PSG7;PSG4
24.9619	25.2124	23.5666	NaN	23.0751	NaN			2	2	2	0.9	0.9	0.9	274.61	0	14.786	170450000	3	0	0.900407	1.50524	0	Q01082	Q01082	Spectrin beta chain, non-erythrocytic 1	SPTBN1
25.666	25.1506	26.0035	26.2902	26.8631	NaN			4	4	4	22.9	22.9	22.9	22.611	0	41.463	325730000	6	1.0648	0.120618	-0.969957	-2.00062	Q01995	Q01995	Transgelin	TAGLN
29.3004	29.454	30.5527	29.3942	29.0128	29.252			15	15	15	27.1	27.1	27.1	83.549	0	208.61	5211100000	32	0.600238	0.3675	0.549386	1.0778	Q02809	Q02809	Procollagen-lysine,2-oxoglutarate 5-dioxygenase 1	PLOD1
24.2733	24.4355	24.2241	NaN	NaN	NaN			1	1	1	1.7	1.7	1.7	80.473	0	7.4023	84765000	2	0	0.895139	NaN	0	Q04446	Q04446	1,4-alpha-glucan-branching enzyme	GBE1
NaN	NaN	NaN	NaN	NaN	25.852			1	1	1	8.6	8.6	8.6	16.691	0.0022676	6.728	3615400	1	0	0.897486	NaN	0	Q04941	Q04941	Proteolipid protein 2	PLP2
26.5692	26.0113	25.5576	26.7036	26.2926	NaN			7	7	7	4.7	4.7	4.7	193.51	0	47.807	439680000	9	0.458092	0.487838	-0.452037	-0.890656	Q05707	Q05707	Collagen alpha-1(XIV) chain	COL14A1
27.102	26.8498	26.6572	28.0931	27.3204	26.3444			5	5	4	23.6	23.6	19.6	22.11	0	32.762	613860000	7	0.297651	0.668421	-0.382959	-0.615619	Q06830;P32119	Q06830	Peroxiredoxin-1	PRDX1
27.8819	27.8131	27.5555	26.8755	27.353	27.3102			2	2	2	1.7	1.7	1.7	157.75	0	34.982	1082100000	5	1.45575	0.096623	0.570626	2.02339	Q07092	Q07092	Collagen alpha-1(XVI) chain	COL16A1
30.5098	30.4879	31.1839	31.4197	30.5951	29.8388			38	38	38	9.4	9.4	9.4	504.6	0	323.31	10179000000	79	0.075279	1	0.109349	0.179126	Q07954	Q07954	Prolow-density lipoprotein receptor-related protein 1;Low-density lipoprotein receptor-related protein 1 85 kDa subunit;Low-density lipoprotein receptor-related protein 1 515 kDa subunit;Low-density lipoprotein receptor-related protein 1 intracellular domain	LRP1
33.0338	33.0794	34.2353	34.3437	33.792	31.9261			16	16	16	34.5	34.5	34.5	65.33	0	323.31	63066000000	75	0.0390967	1	0.0955823	0.102732	Q08380	Q08380	Galectin-3-binding protein	LGALS3BP
24.2565	24.1877	26.3067	25.5689	NaN	NaN			3	3	3	7.1	7.1	7.1	49.124	0	24.891	290390000	5	0	0.867099	-0.651941	0	Q08629	Q08629	Testican-1	SPOCK1
23.6497	24.3684	24.7883	NaN	NaN	NaN			5	5	5	7	7	7	84.542	0	35.468	110190000	5	0	0.869008	NaN	0	Q09328	Q09328	Alpha-1,6-mannosylglycoprotein 6-beta-N-acetylglucosaminyltransferase A	MGAT5
29.6795	29.679	28.5574	29.3174	29.0204	28.879			13	13	13	18.8	18.8	18.8	87.711	0	122.83	4537900000	39	0.230987	0.797358	0.233036	0.470176	Q12884	Q12884	Prolyl endopeptidase FAP;Antiplasmin-cleaving enzyme FAP, soluble form	FAP
22.1077	21.2446	25.8441	NaN	NaN	NaN			2	1	1	8.1	5.2	5.2	30.54	0	12.399	133190000	1	0	0.870979	NaN	0	Q13162	Q13162	Peroxiredoxin-4	PRDX4
31.1901	31.2851	32.578	32.2819	32.1337	30.0999			27	27	27	19.6	19.6	19.6	180.97	0	323.31	19121000000	58	0.0755174	1	0.179234	0.191853	Q13219	Q13219	Pappalysin-1	PAPPA
NaN	22.1937	22.5884	NaN	NaN	NaN			4	4	4	1.6	1.6	1.6	284.54	0	23.559	18432000	4	0	0.879381	NaN	0	Q13813	Q13813	Spectrin alpha chain, non-erythrocytic 1	SPTAN1
NaN	NaN	NaN	NaN	27.2274	28.0493			1	1	1	2.1	2.1	2.1	54.29	0.0044944	6.6175	53690000	1	0	0.881102	NaN	0	Q14108	Q14108	Lysosome membrane protein 2	SCARB2
32.1901	32.2813	31.942	33.2084	33.0864	31.1933			28	27	27	27.4	26.7	26.7	151.25	0	323.31	21391000000	55	0.210276	0.80059	-0.358214	-0.471246	Q14112	Q14112	Nidogen-2	NID2
24.9318	24.9935	24.4853	NaN	NaN	NaN			1	1	1	1.9	1.9	1.9	74.925	0	9.582	116830000	1	0	0.871367	NaN	0	Q14393	Q14393	Growth arrest-specific protein 6	GAS6
26.3649	26.3181	26.2794	25.6475	26.3035	NaN			5	5	5	7.4	7.4	7.4	106.87	0	53.903	442030000	6	0.59203	0.43115	0.345337	0.99647	Q14697	Q14697	Neutral alpha-glucosidase AB	GANAB
30.5715	30.3749	29.1661	28.9294	28.8795	28.9214			7	7	7	5.5	5.5	5.5	186.79	0	55.233	4743300000	15	1.20516	0.0840672	1.12739	2.08915	Q14766	Q14766	Latent-transforming growth factor beta-binding protein 1	LTBP1
25.8449	26.975	25.1575	22.965	NaN	26.0196			5	5	5	2.9	2.9	2.9	195.05	0	30.959	344630000	7	0.46747	0.404402	1.50015	1.05045	Q14767	Q14767	Latent-transforming growth factor beta-binding protein 2	LTBP2
25.3802	26.003	24.7859	25.7398	26.7604	NaN			3	3	3	3.5	3.5	3.5	97.169	0	20.391	295210000	4	0.616087	0.323023	-0.860438	-1.24343	Q14974	Q14974	Importin subunit beta-1	KPNB1
32.2634	32.577	32.7803	31.6612	30.8394	28.8316			15	15	15	41	41	41	47.972	0	250.01	28854000000	47	1.15459	0.0796697	2.09616	2.19779	Q15113	Q15113	Procollagen C-endopeptidase enhancer 1	PCOLCE
26.8165	26.6917	26.412	NaN	NaN	NaN			2	2	2	9.1	9.1	9.1	41.86	0	13.68	427200000	3	0	0.873354	NaN	0	Q15198	Q15198	Platelet-derived growth factor receptor-like protein	PDGFRL
31.3697	32.1132	30.4686	29.9265	29.0736	30.1308			13	13	13	39.6	39.6	39.6	38.89	0	171.78	11902000000	31	1.30857	0.0762128	1.60689	2.37974	Q15293	Q15293	Reticulocalbin-1	RCN1
NaN	NaN	23.1486	30.5564	NaN	NaN			1	1	1	8.8	8.8	8.8	26.183	0	7.7081	527870000	1	0	0.875629	-7.40778	0	Q15631	Q15631	Translin	TSN
27.0658	28.0338	30.1096	29.7877	NaN	NaN			1	1	1	1.8	1.8	1.8	56.598	0	7.0455	4540400000	2	0	0.877947	-1.38466	0	Q15758	Q15758	Neutral amino acid transporter B(0)	SLC1A5
27.2238	28.7381	29.5296	28.1345	26.0859	26.8622			5	5	5	13.2	13.2	13.2	47.122	0	79.852	2399700000	10	0.747907	0.206	1.46966	1.46629	Q15818	Q15818	Neuronal pentraxin-1	NPTX1
29.4842	29.5145	27.3043	26.1271	26.7253	27.6398			2	2	2	33	33	33	11.309	0	12.994	1782600000	3	1.06622	0.0973333	1.93692	2.03078	Q15836;P63027	Q15836;P63027	Vesicle-associated membrane protein 3;Vesicle-associated membrane protein 2	VAMP3;VAMP2
30.7628	30.9583	32.8079	29.0892	NaN	NaN			6	6	6	27.7	27.7	27.7	29.13	0	104.27	18640000000	17	0	0.80383	2.42051	0	Q16270	Q16270	Insulin-like growth factor-binding protein 7	IGFBP7
35.3054	35.2436	35.6428	34.8252	34.9986	34.5771			70	70	70	39.1	39.1	39.1	202.52	0	323.31	195620000000	235	1.57472	0.0807143	0.596965	2.1769	Q16363	Q16363	Laminin subunit alpha-4	LAMA4
25.3883	25.0845	26.8839	22.4865	NaN	24.9956			6	6	6	8.7	8.7	8.7	86.254	0	50.925	378440000	11	0.741622	0.195071	2.04452	1.59862	Q16394	Q16394	Exostosin-1	EXT1
23.2278	23.2607	23.544	NaN	NaN	NaN			1	1	1	0.9	0.9	0.9	126.97	0.008547	6.2882	46032000	1	0	0.802057	NaN	0	Q16531	Q16531	DNA damage-binding protein 1	DDB1
30.1349	30.4452	30.1926	29.5714	30.2519	29.6092			10	10	10	20.7	20.7	20.7	60.673	0	95.029	7347200000	24	0.86399	0.275828	0.446747	1.31206	Q16610	Q16610	Extracellular matrix protein 1	ECM1
NaN	NaN	24.7293	NaN	NaN	NaN			1	1	1	3.2	3.2	3.2	54.529	0	7.7262	60550000	1	0	0.800207	NaN	0	Q16658	Q16658	Fascin	FSCN1
26.5136	26.4123	28.3193	27.6885	NaN	NaN			10	10	10	10.8	10.8	10.8	131.14	0	100.15	925900000	12	0	0.805412	-0.606771	0	Q16706	Q16706	Alpha-mannosidase 2	MAN2A1
28.8879	29.0418	27.3487	27.7939	27.9839	NaN			5	5	5	10.8	10.8	10.8	56.94	0	31.143	1555800000	6	0.301491	0.643126	0.53726	0.670357	Q16851	Q16851	UTP--glucose-1-phosphate uridylyltransferase	UGP2
26.0354	26.0778	26.1093	24.7502	25.4252	NaN			5	5	5	10.5	10.5	10.5	70.905	0	41.308	340170000	10	1.5235	0.0654945	0.986469	2.79407	Q16881	Q16881	Thioredoxin reductase 1, cytoplasmic	TXNRD1
NaN	NaN	21.4877	NaN	NaN	NaN			1	1	1	1.2	1.2	1.2	110.11	0	7.5507	6401700	1	0	0.807325	NaN	0	Q24JP5	Q24JP5	Transmembrane protein 132A	TMEM132A
NaN	NaN	23.1212	NaN	NaN	NaN			1	1	1	1.1	1.1	1.1	150.59	0.0085288	6.2801	47138000	0	0	0.809238	NaN	0	Q2M1P5	Q2M1P5	Kinesin-like protein KIF7	KIF7
26.8609	26.3346	25.3049	27.2058	23.9219	26.8333			4	4	4	5.4	5.4	5.4	83.393	0	23.527	284140000	4	0.0546558	1	0.179773	0.145653	Q32P28	Q32P28	Prolyl 3-hydroxylase 1	LEPRE1
29.2432	29.3323	28.5143	28.8444	28.6384	NaN			11	11	11	3.3	3.3	3.3	390.17	0	75.369	2354300000	17	0.335202	0.654269	0.288566	0.651121	Q4LDE5	Q4LDE5	Sushi, von Willebrand factor type A, EGF and pentraxin domain-containing protein 1	SVEP1
NaN	NaN	22.3607	NaN	NaN	23.1895			1	1	1	1.6	1.6	1.6	47.375	0.0082474	6.0637	12296000	1	0	0.799258	-0.828754	0	Q53RD9	Q53RD9	Fibulin-7	FBLN7
NaN	NaN	23.0388	NaN	NaN	NaN			2	1	1	7.1	3.9	3.9	44.348	0	7.2677	18760000	1	0	0.795879	NaN	0	Q58FF8	Q58FF8	Putative heat shock protein HSP 90-beta 2	HSP90AB2P
27.7554	27.6555	26.2836	26.8066	26.5112	NaN			2	2	2	3.6	3.6	3.6	83.998	0	16.193	918960000	4	0.370886	0.552436	0.572579	0.792163	Q68BL8	Q68BL8	Olfactomedin-like protein 2B	OLFML2B
33.867	34.2607	22.0041	18.5598	15.8748	NaN			1	1	1	11.1	11.1	11.1	10.89	0	7.8779	35988000000	3	1.02839	0.0821754	12.8266	2.38088	Q69YL0	Q69YL0	Uncharacterized protein NCBP2-AS2	NCBP2-AS2
25.4736	25.2068	25.4807	25.4137	25.549	NaN			1	1	1	0.6	0.6	0.6	250.53	0	7.847	212350000	2	0.291669	0.820895	-0.0943235	-0.415901	Q6UVK1	Q6UVK1	Chondroitin sulfate proteoglycan 4	CSPG4
22.4977	22.6755	22.5538	NaN	NaN	NaN			1	1	1	1.6	1.6	1.6	69.652	0	8.0893	25874000	1	0	0.797564	NaN	0	Q6UVY6	Q6UVY6	DBH-like monooxygenase protein 1	MOXD1
26.5942	26.7045	26.0982	NaN	NaN	NaN			1	1	1	1.5	1.5	1.5	80.198	0	7.5059	368200000	1	0	0.811129	NaN	0	Q6UXH9	Q6UXH9	Inactive serine protease PAMR1	PAMR1
NaN	NaN	26.8661	NaN	26.244	NaN			1	1	1	0.5	0.5	0.5	151.64	0.0044444	6.4512	285060000	1	0	0.809547	0.622105	0	Q6ZSZ5	Q6ZSZ5	Rho guanine nucleotide exchange factor 18	ARHGEF18
25.564	26.4613	27.4513	25.0815	25.4635	NaN			6	6	6	9.1	9.1	9.1	108.17	0	95.979	612810000	11	0.726088	0.22665	1.21966	1.49122	Q76M96	Q76M96	Coiled-coil domain-containing protein 80	CCDC80
NaN	NaN	NaN	24.6416	25.8358	NaN			1	1	1	0.9	0.9	0.9	145.18	0.0085837	6.2917	22559000	1	0	0.813036	NaN	0	Q7L576;Q96F07	Q7L576;Q96F07	Cytoplasmic FMR1-interacting protein 1;Cytoplasmic FMR1-interacting protein 2	CYFIP1;CYFIP2
22.3533	19.4851	NaN	27.5911	NaN	NaN			3	3	3	3.9	3.9	3.9	77.555	0	16.62	200080000	3	0	0.81499	-6.67193	0	Q7Z304	Q7Z304	MAM domain-containing protein 2	MAMDC2
27.3433	27.9171	28.899	28.3659	30.2972	28.8023			10	10	10	18.1	18.1	18.1	68.975	0	98.154	2165000000	19	0.675896	0.274146	-1.10197	-1.31116	Q7Z5L7	Q7Z5L7	Podocan	PODN
31.6298	30.7926	30.3803	31.0878	32.4298	30.0206			10	10	10	12.2	12.2	12.2	118.64	0	148.39	8824500000	33	0.112834	0.938855	-0.245207	-0.276147	Q7Z7G0	Q7Z7G0	Target of Nesh-SH3	ABI3BP
26.7886	27.1655	26.4963	NaN	28.2152	NaN			3	3	3	3.7	3.7	3.7	106.26	0	31.166	609840000	6	0	0.793309	-1.39844	0	Q7Z7M9	Q7Z7M9	Polypeptide N-acetylgalactosaminyltransferase 5	GALNT5
26.8564	26.8197	27.5825	26.8774	25.7157	NaN			5	5	5	5.2	5.2	5.2	136.37	0	56.312	790180000	11	0.621659	0.326358	0.789689	1.23628	Q86VP6	Q86VP6	Cullin-associated NEDD8-dissociated protein 1	CAND1
28.6767	28.3032	28.7965	27.9021	26.7459	NaN			8	8	8	9	9	9	107.57	0	69.334	1726500000	8	1.12791	0.0958374	1.26815	2.21845	Q86Y38	Q86Y38	Xylosyltransferase 1	XYLT1
28.2256	26.4485	27.8959	26.7893	26.6859	NaN			6	6	5	6.6	6.6	5.8	130.93	0	52.737	1081600000	9	0.460052	0.442462	0.785733	0.975254	Q8IUX7	Q8IUX7	Adipocyte enhancer-binding protein 1	AEBP1
NaN	23.2628	NaN	24.5594	26.3852	NaN			1	1	1	1.1	1.1	1.1	80.123	0.0084746	6.2724	37617000	1	0	0.792231	-2.20947	0	Q8IWA5	Q8IWA5	Choline transporter-like protein 2	SLC44A2
25.5453	25.6894	23.0432	24.5835	25.2233	24.8103			2	2	2	2	2	2	101.03	0	12.114	71566000	4	0.0438905	1	-0.113075	-0.115472	Q8IWU6	Q8IWU6	Extracellular sulfatase Sulf-1	SULF1
NaN	NaN	23.568	NaN	NaN	NaN			3	2	2	5	3.8	3.8	85.869	0	10.765	27073000	2	0	0.79414	NaN	0	Q8N436	Q8N436	Inactive carboxypeptidase-like protein X2	CPXM2
25.0667	25.2173	25.5209	26.1002	24.8476	NaN			2	2	2	8.3	8.3	8.3	35.385	0	11.675	186340000	2	0.150421	0.889617	-0.205597	-0.34401	Q8N474	Q8N474	Secreted frizzled-related protein 1	SFRP1
NaN	NaN	NaN	26.5904	27.5593	25.4905			2	2	2	4.1	4.1	4.1	51.799	0	13.511	82250000	3	0	0.79558	NaN	0	Q8N6Y2	Q8N6Y2	Leucine-rich repeat-containing protein 17	LRRC17
25.1471	24.9651	24.4516	23.9632	22.9676	NaN			1	1	1	0.2	0.2	0.2	541.97	0	7.3211	123100000	3	1.25	0.078566	1.38918	2.48861	Q8NDA2	Q8NDA2	Hemicentin-2	HMCN2
22.4341	22.4411	24.0765	NaN	NaN	NaN			1	1	1	2.9	2.9	2.9	65.471	0	7.0114	49762000	2	0	0.844884	NaN	0	Q8NHP8	Q8NHP8	Putative phospholipase B-like 2;Putative phospholipase B-like 2 32 kDa form;Putative phospholipase B-like 2 45 kDa form	PLBD2
27.7436	27.4931	28.1808	29.2877	28.8478	28.4019			12	12	12	9.3	9.3	9.3	153	0	96.427	1607900000	21	1.48192	0.0701075	-1.03996	-2.4458	Q8WUJ3	Q8WUJ3	Cell migration-inducing and hyaluronan-binding protein	CEMIP
27.307	27.34	26.5752	NaN	NaN	NaN			1	1	1	0.1	0.1	0.1	3816	0.0082645	6.0687	520360000	1	0	0.843208	NaN	0	Q8WZ42	Q8WZ42	Titin	TTN
30.151	30.4192	30.3628	30.824	30.5996	30.5705			30	30	30	20.1	20.1	20.1	165.27	0	256.06	7345100000	57	1.43786	0.163068	-0.353681	-1.64987	Q92626	Q92626	Peroxidasin homolog	PXDN
27.2076	26.8641	28.0501	28.9346	25.9188	25.716			5	5	5	10.8	10.8	10.8	51.286	0	43.333	1170700000	10	0.179002	0.815839	0.517455	0.431661	Q92743	Q92743	Serine protease HTRA1	HTRA1
25.9313	26.1954	27.9694	23.1808	25.7182	NaN			3	3	3	10.1	10.1	10.1	35.964	0	21.531	646110000	4	0.766553	0.18592	2.24921	1.6591	Q92820	Q92820	Gamma-glutamyl hydrolase	GGH
26.3307	26.6775	26.7209	26.3001	NaN	NaN			7	7	7	9.9	9.9	9.9	82.254	0	58.193	481280000	9	0	0.846741	0.27622	0	Q93063	Q93063	Exostosin-2	EXT2
NaN	23.5963	23.0616	27.1201	23.6227	28.3715			2	2	2	3.9	3.9	3.9	65.033	0	11.207	147410000	3	0.703848	0.205936	-3.0425	-1.56397	Q969P0	Q969P0	Immunoglobulin superfamily member 8	IGSF8
NaN	23.5241	NaN	NaN	26.4504	NaN			1	1	1	1.5	1.5	1.5	77.86	0.0043956	6.4146	33482000	1	0	0.83994	-2.92628	0	Q96AC1	Q96AC1	Fermitin family homolog 2	FERMT2
24.7216	23.649	24.7283	22.9792	NaN	NaN			1	1	1	2.1	2.1	2.1	64.244	0.0044643	6.5668	102190000	2	0	0.84137	1.38708	0	Q96AY3	Q96AY3	Peptidyl-prolyl cis-trans isomerase FKBP10	FKBP10
30.1205	30.3918	29.6546	29.6942	29.6706	24.5591			4	4	4	16.5	16.5	16.5	26.224	0	38.016	5370900000	12	0.532767	0.343227	2.081	1.14259	Q96CG8	Q96CG8	Collagen triple helix repeat-containing protein 1	CTHRC1
26.6711	26.5973	25.4889	NaN	NaN	NaN			2	2	2	6.1	6.1	6.1	37.493	0	13.887	307000000	2	0	0.848942	NaN	0	Q96D15	Q96D15	Reticulocalbin-3	RCN3
30.5389	30.0912	30.2017	29.4191	28.0547	NaN			37	37	37	8.8	8.8	8.8	613.38	0	323.31	5977000000	59	1.19223	0.0814414	1.54037	2.41675	Q96RW7	Q96RW7	Hemicentin-1	HMCN1
28.842	28.4996	28.5146	27.4995	27.028	28.8781			8	7	7	23.1	19.7	19.7	40.894	0	50.431	1341800000	12	0.652516	0.30731	0.816839	1.22613	Q96S86;Q86UW8	Q96S86	Hyaluronan and proteoglycan link protein 3	HAPLN3
34.8302	34.949	35.0385	35.0592	34.7537	34.7944			99	99	99	36.7	36.7	36.7	333.14	0	323.31	160020000000	294	0.244846	0.893835	0.0701307	0.328971	Q99715	Q99715	Collagen alpha-1(XII) chain	COL12A1
NaN	25.1347	24.4008	26.2181	NaN	NaN			2	2	2	2.5	2.5	2.5	85.206	0	11.51	118700000	2	0	0.850528	-1.45031	0	Q99985	Q99985	Semaphorin-3C	SEMA3C
24.7208	NaN	25.5056	NaN	26.9737	NaN			2	2	2	4.7	4.7	4.7	41.806	0	11.23	139390000	1	0	0.848131	-1.86045	0	Q9BRK5	Q9BRK5	45 kDa calcium-binding protein	SDF4
NaN	NaN	NaN	NaN	NaN	NaN			1	1	1	1.7	1.7	1.7	46.971	0.0082988	6.0794	0	1	NaN	1	0	NaN	Q9BS26	Q9BS26	Endoplasmic reticulum resident protein 44	ERP44
26.4434	26.7747	28.6891	25.7184	25.5495	22.3144			5	5	5	13.9	13.9	13.9	35.846	0	31.529	952460000	8	0.993203	0.0957188	2.77497	1.96776	Q9BUD6	Q9BUD6	Spondin-2	SPON2
23.5348	24.1377	NaN	NaN	NaN	NaN			2	2	2	10	10	10	28.665	0	11.232	80286000	2	0	0.818741	NaN	0	Q9BWP8	Q9BWP8	Collectin-11	COLEC11
25.5403	25.2206	27.852	27.4779	25.1588	NaN			2	2	2	9.1	9.1	9.1	25.298	0	12.287	391780000	2	0.0272715	1	-0.114072	-0.0773033	Q9BXJ0	Q9BXJ0	Complement C1q tumor necrosis factor-related protein 5	C1QTNF5
NaN	NaN	24.1994	NaN	NaN	26.1058			1	1	1	2.4	2.4	2.4	48.586	0	7.3663	46247000	1	0	0.820456	-1.90635	0	Q9BXS5	Q9BXS5	AP-1 complex subunit mu-1	AP1M1
23.6033	NaN	NaN	NaN	NaN	25.9238			2	2	2	5.7	5.7	5.7	57.544	0	12.362	25544000	2	0	0.816299	-2.3205	0	Q9C0H2	Q9C0H2	Protein tweety homolog 3	TTYH3
24.542	24.7384	23.8698	24.9749	NaN	NaN			1	1	1	2.9	2.9	2.9	41.968	0.0086957	6.3938	94685000	1	0	0.81743	-0.591532	0	Q9GZT8	Q9GZT8	NIF3-like protein 1	NIF3L1
24.3328	24.5704	23.9086	24.1193	NaN	NaN			1	1	1	1.7	1.7	1.7	107	0	9.047	88249000	1	0	0.832691	0.151249	0	Q9H4D0	Q9H4D0	Calsyntenin-2	CLSTN2
NaN	NaN	22.8131	NaN	NaN	NaN			1	1	1	1.8	1.8	1.8	48.162	0	7.0302	27181000	1	0	0.830749	NaN	0	Q9H4F8	Q9H4F8	SPARC-related modular calcium-binding protein 1	SMOC1
NaN	NaN	23.1018	25.6216	28.8627	24.6714			1	1	1	8.4	8.4	8.4	17.218	0	17.619	151420000	1	0	0.834604	-3.28343	0	Q9H4G4	Q9H4G4	Golgi-associated plant pathogenesis-related protein 1	GLIPR2
NaN	24.1326	NaN	25.2787	25.289	25.2374			2	2	2	4.1	4.1	4.1	60.626	0	11.115	35248000	2	0	0.836288	-1.13578	0	Q9H4M9;Q9NZN3	Q9H4M9;Q9NZN3	EH domain-containing protein 1;EH domain-containing protein 3	EHD1;EHD3
26.4768	25.9238	NaN	24.8073	NaN	NaN			1	1	1	2.3	2.3	2.3	58.314	0	9.9457	165240000	2	0	0.838318	1.39302	0	Q9HAT2	Q9HAT2	Sialate O-acetylesterase	SIAE
NaN	23.841	25.6377	27.2309	27.9879	NaN			1	1	1	2.4	2.4	2.4	70.07	0.0044248	6.4309	241880000	3	1.0061	0.095168	-2.87004	-2.67015	Q9HB63	Q9HB63	Netrin-4	NTN4
NaN	22.2908	23.5197	NaN	NaN	NaN			2	2	2	2	2	2	80.858	0	13.93	34904000	2	0	0.821995	NaN	0	Q9HCU0	Q9HCU0	Endosialin	CD248
28.9962	28.9361	29.289	28.2272	26.9524	NaN			6	6	6	16.7	16.7	16.7	46.01	0	51.176	2639500000	9	1.23724	0.0793143	1.48395	2.49187	Q9NRN5	Q9NRN5	Olfactomedin-like protein 3	OLFML3
NaN	24.9555	NaN	27.7312	27.6392	28.4512			3	3	3	7.5	7.5	7.5	31.648	0	16.934	168320000	5	0	0.823824	-2.98498	0	Q9NRY6	Q9NRY6	Phospholipid scramblase 3	PLSCR3
23.8015	23.5406	23.6862	25.2031	NaN	NaN			1	1	1	3	3	3	49.398	0.0084388	6.2354	72988000	1	0	0.829042	-1.52694	0	Q9NVA2	Q9NVA2	Septin-11	SEPT11
NaN	NaN	NaN	26.9409	27.6001	28.3691			1	1	1	11.5	11.5	11.5	18.373	0	26.349	110160000	3	0	0.827255	NaN	0	Q9NVM1	Q9NVM1	Protein eva-1 homolog B	EVA1B
26.2088	26.597	24.647	25.4908	NaN	NaN			3	3	3	2.2	2.2	2.2	177.19	0	19.051	257320000	5	0	0.825418	0.326761	0	Q9NYU2	Q9NYU2	UDP-glucose:glycoprotein glucosyltransferase 1	UGGT1
NaN	NaN	NaN	NaN	28.4514	27.2199			2	2	2	1.4	1.4	1.4	234.71	0	18.499	86719000	2	0	0.891663	NaN	0	Q9NZM1	Q9NZM1	Myoferlin	MYOF
NaN	NaN	21.6468	27.0378	25.7505	NaN			2	2	2	2.8	2.8	2.8	61.161	0	11.49	51542000	2	0	0.887207	-4.74737	0	Q9NZN4	Q9NZN4	EH domain-containing protein 2	EHD2
NaN	NaN	NaN	27.5691	NaN	27.0801			1	1	1	9.6	9.6	9.6	15.892	0	8.019	72485000	1	0	0.889546	NaN	0	Q9NZT1	Q9NZT1	Calmodulin-like protein 5	CALML5
28.1939	25.893	NaN	30.1513	30.7587	28.9238			8	8	8	10.4	10.4	10.4	98.555	0	63.984	994760000	10	1.10451	0.08	-2.90114	-2.40781	Q9P2B2	Q9P2B2	Prostaglandin F2 receptor negative regulator	PTGFRN
26.4511	26.8153	27.0613	26.6237	25.2983	NaN			3	3	3	2.3	2.3	2.3	166.67	0	30.399	642830000	5	0.635826	0.315485	0.814909	1.2647	Q9UBG0	Q9UBG0	C-type mannose receptor 2	MRC2
26.7633	26.9708	25.7314	25.0848	25.0095	NaN			1	1	1	2.9	2.9	2.9	38.39	0	7.5341	403230000	2	1.20702	0.0821818	1.44137	2.41999	Q9UBP4	Q9UBP4	Dickkopf-related protein 3	DKK3
NaN	NaN	24.3043	NaN	27.5101	NaN			1	1	1	2.1	2.1	2.1	53.365	0	7.4119	90244000	1	0	0.89351	-3.20582	0	Q9UBX1	Q9UBX1	Cathepsin F	CTSF
25.1687	25.1453	25.6609	NaN	NaN	NaN			3	3	3	6	6	6	50.18	0	23.831	230690000	5	0	0.878221	NaN	0	Q9UBX5	Q9UBX5	Fibulin-5	FBLN5
23.7543	24.0576	23.7049	24.745	NaN	NaN			1	1	1	2.4	2.4	2.4	54.341	0	7.2174	63416000	1	0	0.880632	-0.906064	0	Q9UHL4	Q9UHL4	Dipeptidyl peptidase 2	DPP7
27.518	27.5079	27.7077	26.9703	26.3337	NaN			5	5	5	3.7	3.7	3.7	184.09	0	48.701	1005100000	12	1.45877	0.0748454	0.925841	2.63301	Q9UKP4	Q9UKP4	A disintegrin and metalloproteinase with thrombospondin motifs 7	ADAMTS7
27.8735	28.0574	29.0617	28.9903	27.1102	29.1998			7	7	7	15.6	15.6	15.6	57.104	0	50.003	1316000000	10	0.0461556	1	-0.102569	-0.119253	Q9UKU9;O95841	Q9UKU9	Angiopoietin-related protein 2	ANGPTL2
NaN	24.1438	24.718	25.8751	NaN	NaN			1	1	1	2.1	2.1	2.1	52.428	0.0084211	6.232	74003000	1	0	0.876176	-1.44418	0	Q9ULA0	Q9ULA0	Aspartyl aminopeptidase	DNPEP
26.9059	26.858	25.6555	24.2801	23.157	25.3588			3	3	3	7.2	7.2	7.2	53.248	0	38.026	326590000	7	1.36443	0.0512273	2.20783	2.57955	Q9ULV4	Q9ULV4	Coronin-1C	CORO1C
21.767	23.2884	20.9431	19.2067	NaN	NaN			2	2	2	0.9	0.9	0.9	294.36	0	10.418	18897000	2	0	0.882578	2.79284	0	Q9UPU5	Q9UPU5	Ubiquitin carboxyl-terminal hydrolase 24	USP24
27.754	28.6295	27.9503	25.8774	27.0461	NaN			5	5	5	21.4	21.4	21.4	35.694	0	48.253	1388900000	5	1.23112	0.07908	1.64952	2.52194	Q9Y240	Q9Y240	C-type lectin domain family 11 member A	CLEC11A
25.6696	NaN	24.2192	26.5149	NaN	NaN			1	1	1	8.8	8.8	8.8	20.652	0	7.0209	116410000	1	0	0.885003	-1.57054	0	Q9Y2B0	Q9Y2B0	Protein canopy homolog 2	CNPY2
27.013	27.0856	26.4957	25.7871	26.2909	NaN			4	4	4	2.2	2.2	2.2	269.76	0	28.212	553510000	4	1.13626	0.120662	0.825737	2.04124	Q9Y490	Q9Y490	Talin-1	TLN1
28.7933	28.4792	28.0722	26.536	30.1506	26.8932			9	9	9	11.2	11.2	11.2	86.724	0	55.683	1771000000	15	0.193019	0.794091	0.588284	0.463665	Q9Y4K0	Q9Y4K0	Lysyl oxidase homolog 2	LOXL2
24.4259	24.3591	21.7281	25.7849	23.3659	23.8092			1	1	1	5	5	5	15.35	0	7.3076	67878000	3	0.283809	0.642589	-0.815622	-0.64811	Q9Y4Z0	Q9Y4Z0	U6 snRNA-associated Sm-like protein LSm4	LSM4
25.1014	25.6634	25.0463	NaN	NaN	NaN			1	1	1	2.3	2.3	2.3	51.887	0	14.98	163520000	2	0	0.894429	NaN	0	Q9Y646	Q9Y646	Carboxypeptidase Q	CPQ
31.4333	31.4954	32.1137	31.7657	32.887	30.9022			23	23	23	26.6	26.6	26.6	106.69	0	323.31	20777000000	57	0.0997924	0.968437	-0.170834	-0.239177	Q9Y6C2	Q9Y6C2	EMILIN-1	EMILIN1

## Sheet: sEV and DNP protein enrichments
Enriched in Ctl. CAF-sEVs					Enriched in Ctl. CAF-DNPs
Student t-test value	Gene Name	Protein Name			Student T-test	Gene Name	Protein Name			decending significance
8.28363	SLC20A2	Sodium-dependent phosphate transporter 2			7.32018	ALDH1A1	Retinal dehydrogenase 1
7.27735	RPSA	40S ribosomal protein SA			5.80961	LUM	Lumican
6.67892	SDCBP	Syntenin-1			4.93026	GSN	Gelsolin
6.30192	RTN4	Reticulon-4			4.41186	NUCB1	Nucleobindin-1
5.91716	CD63	CD63 antigen			4.27791	SPARC	SPARC
5.76335	ANXA2;ANXA2P2	Annexin A2;Putative annexin A2-like protein			4.19843	QSOX1	Sulfhydryl oxidase 1
5.49666	ANXA1	Annexin A1			4.06073	TIMP1	Metalloproteinase inhibitor 1
5.17075	PDCD6IP	Programmed cell death 6-interacting protein			4.02553	SERPING1	Plasma protease C1 inhibitor
5.02407	HLA-A;HLA-H;HLA-C	HLA class I histocompatibility antigen			3.97498	SRGN	Serglycin
4.79275	MVP	Major vault protein			3.58928	ACTN1	Alpha-actinin-1
4.31279	ITGB1	Integrin beta-1			3.46371	TKT	Transketolase
4.26982	RPS16	40S ribosomal protein S16			3.36154	CFB	Complement factor B
4.24605	CD81	CD81 antigen			3.34423	BGN	Biglycan
4.10669	UBA52;RPS27A;UBB;UBC	Ubiquitin-60S ribosomal protein L40			3.3283	CD109	CD109 antigen
3.61866	COL6A2	Collagen alpha-2(VI) chain			3.32678	CLSTN1	Calsyntenin-1;Soluble Alc-alpha;CTF1-alpha
3.38368	COL6A3	Collagen alpha-3(VI) chain			3.28889	FMOD	Fibromodulin
3.11335	TINAGL1	Tubulointerstitial nephritis antigen-like			3.10289	MMP1	Interstitial collagenase;22 kDa interstitial collagenase;27 kDa interstitial collagenase
3.05094	EDIL3	EGF-like repeat and discoidin I-like domain-containing protein 3			2.96212	FSTL1	Follistatin-related protein 1
2.96786	PSMA4	Proteasome subunit alpha type-4			2.96	COL5A2	Collagen alpha-2(V) chain
2.96347	MFGE8	Lactadherin;Lactadherin short form;Medin			2.9249	RARRES1	Retinoic acid receptor responder protein 1
2.95598	PSMB4	Proteasome subunit beta type-4			2.86484	SERPINE1	Plasminogen activator inhibitor 1
2.62521	PSMA7;PSMA8	Proteasome subunit alpha type-7			2.86158	ACTN4	Alpha-actinin-4
2.44306	PSMB5	Proteasome subunit beta type-5			2.76197	COL5A1	Collagen alpha-1(V) chain
2.30668	CAMK2D;CAMK2G;CAMK2B	Calcium/calmodulin-dependent protein kinase type II subunit delta			2.4927	EXTL2	Exostosin-like 2;Processed exostosin-like 2
2.23615	FTL	Ferritin light chain			2.4308	SERPINH1	Serpin H1
2.01002	MMP3	Stromelysin-1			2.39171	DCN	Decorin
2.00799	THBS3	Thrombospondin-3			2.34548	VCL	Vinculin
1.98219	LRP8	Low-density lipoprotein receptor-related protein 8			2.32188	APP	Amyloid beta A4 protein
1.92349	COL18A1	Collagen alpha-1(XVIII) chain;Endostatin			2.28356	VASN	Vasorin
1.92334	COL6A1	Collagen alpha-1(VI) chain			2.26105	HSP90AA1	Heat shock protein HSP 90-alpha
1.75253	ACTB	Actin, cytoplasmic 1;Actin, cytoplasmic 1, N-terminally processed			2.21296	C3	Complement C3 anaphylatoxin
1.59011	NPEPPS	Puromycin-sensitive aminopeptidase			2.19708	HEXB	Beta-hexosaminidase
1.55112	HSPG2	Basement membrane-specific heparan sulfate proteoglycan core protein			2.14081	LDHA	L-lactate dehydrogenase A chain
1.45423	AGRN	Agrin			2.12376	PTX3	Pentraxin-related protein PTX3
0.784353	LAMA1	Laminin subunit alpha-1			2.02524	C1R	Complement C1r subcomponent
0.698597	THBS2	Thrombospondin-2			1.99846	TGFBI	Transforming growth factor-beta-induced protein ig-h3
					1.93335	MMP2	72 kDa type IV collagenase;PEX
					1.88186	ATRN	Attractin
					1.81046	COL7A1	Collagen alpha-1(VII) chain
					1.79574	TIMP2	Metalloproteinase inhibitor 2
					1.53831	FLNC	Filamin-C
					1.44339	COL1A2	Collagen alpha-2(I) chain
					1.39417	FLNB	Filamin-B
					1.20985	PDIA3	Protein disulfide-isomerase A3
					1.17155	ENO1	Alpha-enolase
					1.10469	FLNA	Filamin-A
					1.07946	COL4A2	Collagen alpha-2(IV) chain;Canstatin
					1.0719	EFEMP1	EGF-containing fibulin-like extracellular matrix protein 1
					1.00797	ADAMTS12	A disintegrin and metalloproteinase with thrombospondin motifs 12
					0.686292	PTK7	Inactive tyrosine-protein kinase 7

## Sheet: Fig.S8A sEV-up Pathways
GroupID	Category	Term	Description	LogP	Log(q-value)	InTerm_InList	Genes	Symbols
1_Summary	Reactome Gene Sets	R-HSA-422475	Axon guidance	-21.1109	-16.7491	19/552	60,1291,1292,1293,3688,3921,5685,5688,5692,5693,6217,6233,6386,7311,7314,7316,143471,284217,375790,301,302,816,817,818,3105,4314,10015,6575,2512,9520,975,3339,4240,7058,57142	ACTB,COL6A1,COL6A2,COL6A3,ITGB1,RPSA,PSMA4,PSMA7,PSMB4,PSMB5,RPS16,RPS27A,SDCBP,UBA52,UBB,UBC,PSMA8,LAMA1,AGRN,ANXA1,ANXA2,CAMK2B,CAMK2D,CAMK2G,HLA-A,MMP3,PDCD6IP,SLC20A2,FTL,NPEPPS,CD81,HSPG2,MFGE8,THBS2,RTN4
1_Member	Reactome Gene Sets	R-HSA-422475	Axon guidance	-21.1109	-16.7491	19/552	60,1291,1292,1293,3688,3921,5685,5688,5692,5693,6217,6233,6386,7311,7314,7316,143471,284217,375790	ACTB,COL6A1,COL6A2,COL6A3,ITGB1,RPSA,PSMA4,PSMA7,PSMB4,PSMB5,RPS16,RPS27A,SDCBP,UBA52,UBB,UBC,PSMA8,LAMA1,AGRN
1_Member	Reactome Gene Sets	R-HSA-9675108	Nervous system development	-20.748	-16.6873	19/577	60,1291,1292,1293,3688,3921,5685,5688,5692,5693,6217,6233,6386,7311,7314,7316,143471,284217,375790	ACTB,COL6A1,COL6A2,COL6A3,ITGB1,RPSA,PSMA4,PSMA7,PSMB4,PSMB5,RPS16,RPS27A,SDCBP,UBA52,UBB,UBC,PSMA8,LAMA1,AGRN
1_Member	Reactome Gene Sets	R-HSA-211733	Regulation of activated PAK-2p34 by proteasome mediated degradation	-16.4571	-12.889	9/50	5685,5688,5692,5693,6233,7311,7314,7316,143471	PSMA4,PSMA7,PSMB4,PSMB5,RPS27A,UBA52,UBB,UBC,PSMA8
1_Member	Reactome Gene Sets	R-HSA-180534	Vpu mediated degradation of CD4	-16.2911	-12.889	9/52	5685,5688,5692,5693,6233,7311,7314,7316,143471	PSMA4,PSMA7,PSMB4,PSMB5,RPS27A,UBA52,UBB,UBC,PSMA8
1_Member	Reactome Gene Sets	R-HSA-349425	Autodegradation of the E3 ubiquitin ligase COP1	-16.2911	-12.889	9/52	5685,5688,5692,5693,6233,7311,7314,7316,143471	PSMA4,PSMA7,PSMB4,PSMB5,RPS27A,UBA52,UBB,UBC,PSMA8
1_Member	Reactome Gene Sets	R-HSA-69601	Ubiquitin Mediated Degradation of Phosphorylated Cdc25A	-16.2911	-12.889	9/52	5685,5688,5692,5693,6233,7311,7314,7316,143471	PSMA4,PSMA7,PSMB4,PSMB5,RPS27A,UBA52,UBB,UBC,PSMA8
1_Member	Reactome Gene Sets	R-HSA-69610	p53-Independent DNA Damage Response	-16.2911	-12.889	9/52	5685,5688,5692,5693,6233,7311,7314,7316,143471	PSMA4,PSMA7,PSMB4,PSMB5,RPS27A,UBA52,UBB,UBC,PSMA8
1_Member	Reactome Gene Sets	R-HSA-69613	p53-Independent G1/S DNA damage checkpoint	-16.2911	-12.889	9/52	5685,5688,5692,5693,6233,7311,7314,7316,143471	PSMA4,PSMA7,PSMB4,PSMB5,RPS27A,UBA52,UBB,UBC,PSMA8
1_Member	Reactome Gene Sets	R-HSA-75815	Ubiquitin-dependent degradation of Cyclin D	-16.2911	-12.889	9/52	5685,5688,5692,5693,6233,7311,7314,7316,143471	PSMA4,PSMA7,PSMB4,PSMB5,RPS27A,UBA52,UBB,UBC,PSMA8
1_Member	Reactome Gene Sets	R-HSA-169911	Regulation of Apoptosis	-16.2108	-12.889	9/53	5685,5688,5692,5693,6233,7311,7314,7316,143471	PSMA4,PSMA7,PSMB4,PSMB5,RPS27A,UBA52,UBB,UBC,PSMA8
1_Member	Reactome Gene Sets	R-HSA-180585	Vif-mediated degradation of APOBEC3G	-16.132	-12.889	9/54	5685,5688,5692,5693,6233,7311,7314,7316,143471	PSMA4,PSMA7,PSMB4,PSMB5,RPS27A,UBA52,UBB,UBC,PSMA8
1_Member	Reactome Gene Sets	R-HSA-8854050	FBXL7 down-regulates AURKA during mitotic entry and in early mitosis	-16.132	-12.889	9/54	5685,5688,5692,5693,6233,7311,7314,7316,143471	PSMA4,PSMA7,PSMB4,PSMB5,RPS27A,UBA52,UBB,UBC,PSMA8
1_Member	Reactome Gene Sets	R-HSA-174113	SCF-beta-TrCP mediated degradation of Emi1	-16.0549	-12.889	9/55	5685,5688,5692,5693,6233,7311,7314,7316,143471	PSMA4,PSMA7,PSMB4,PSMB5,RPS27A,UBA52,UBB,UBC,PSMA8
1_Member	Reactome Gene Sets	R-HSA-4641257	Degradation of AXIN	-16.0549	-12.889	9/55	5685,5688,5692,5693,6233,7311,7314,7316,143471	PSMA4,PSMA7,PSMB4,PSMB5,RPS27A,UBA52,UBB,UBC,PSMA8
1_Member	Reactome Gene Sets	R-HSA-1280215	Cytokine Signaling in Immune system	-16.053	-12.889	17/715	301,302,816,817,818,3105,3688,4314,5685,5688,5692,5693,6233,7311,7314,7316,143471	ANXA1,ANXA2,CAMK2B,CAMK2D,CAMK2G,HLA-A,ITGB1,MMP3,PSMA4,PSMA7,PSMB4,PSMB5,RPS27A,UBA52,UBB,UBC,PSMA8
1_Member	Reactome Gene Sets	R-HSA-1236974	ER-Phagosome pathway	-16.0466	-12.889	10/90	3105,5685,5688,5692,5693,6233,7311,7314,7316,143471	HLA-A,PSMA4,PSMA7,PSMB4,PSMB5,RPS27A,UBA52,UBB,UBC,PSMA8
1_Member	Reactome Gene Sets	R-HSA-450408	AUF1 (hnRNP D0) binds and destabilizes mRNA	-15.9793	-12.8728	9/56	5685,5688,5692,5693,6233,7311,7314,7316,143471	PSMA4,PSMA7,PSMB4,PSMB5,RPS27A,UBA52,UBB,UBC,PSMA8
1_Member	Reactome Gene Sets	R-HSA-5362768	Hh mutants are degraded by ERAD	-15.9793	-12.8728	9/56	5685,5688,5692,5693,6233,7311,7314,7316,143471	PSMA4,PSMA7,PSMB4,PSMB5,RPS27A,UBA52,UBB,UBC,PSMA8
1_Member	Reactome Gene Sets	R-HSA-4641258	Degradation of DVL	-15.9051	-12.8656	9/57	5685,5688,5692,5693,6233,7311,7314,7316,143471	PSMA4,PSMA7,PSMB4,PSMB5,RPS27A,UBA52,UBB,UBC,PSMA8
1_Member	Reactome Gene Sets	R-HSA-69541	Stabilization of p53	-15.9051	-12.8656	9/57	5685,5688,5692,5693,6233,7311,7314,7316,143471	PSMA4,PSMA7,PSMB4,PSMB5,RPS27A,UBA52,UBB,UBC,PSMA8
1_Member	Reactome Gene Sets	R-HSA-8932339	ROS sensing by NFE2L2	-15.9051	-12.8656	9/57	5685,5688,5692,5693,6233,7311,7314,7316,143471	PSMA4,PSMA7,PSMB4,PSMB5,RPS27A,UBA52,UBB,UBC,PSMA8
1_Member	Reactome Gene Sets	R-HSA-5673001	RAF/MAP kinase cascade	-15.8583	-12.8391	13/280	60,816,817,818,5685,5688,5692,5693,6233,7311,7314,7316,143471	ACTB,CAMK2B,CAMK2D,CAMK2G,PSMA4,PSMA7,PSMB4,PSMB5,RPS27A,UBA52,UBB,UBC,PSMA8
1_Member	Reactome Gene Sets	R-HSA-5387390	Hh mutants abrogate ligand secretion	-15.7609	-12.8062	9/59	5685,5688,5692,5693,6233,7311,7314,7316,143471	PSMA4,PSMA7,PSMB4,PSMB5,RPS27A,UBA52,UBB,UBC,PSMA8
1_Member	Reactome Gene Sets	R-HSA-5676590	NIK-->noncanonical NF-kB signaling	-15.7609	-12.8062	9/59	5685,5688,5692,5693,6233,7311,7314,7316,143471	PSMA4,PSMA7,PSMB4,PSMB5,RPS27A,UBA52,UBB,UBC,PSMA8
1_Member	Reactome Gene Sets	R-HSA-68827	CDT1 association with the CDC6:ORC:origin complex	-15.7609	-12.8062	9/59	5685,5688,5692,5693,6233,7311,7314,7316,143471	PSMA4,PSMA7,PSMB4,PSMB5,RPS27A,UBA52,UBB,UBC,PSMA8
1_Member	Reactome Gene Sets	R-HSA-5684996	MAPK1/MAPK3 signaling	-15.7385	-12.8062	13/286	60,816,817,818,5685,5688,5692,5693,6233,7311,7314,7316,143471	ACTB,CAMK2B,CAMK2D,CAMK2G,PSMA4,PSMA7,PSMB4,PSMB5,RPS27A,UBA52,UBB,UBC,PSMA8
1_Member	Reactome Gene Sets	R-HSA-5607761	Dectin-1 mediated noncanonical NF-kB signaling	-15.6908	-12.8062	9/60	5685,5688,5692,5693,6233,7311,7314,7316,143471	PSMA4,PSMA7,PSMB4,PSMB5,RPS27A,UBA52,UBB,UBC,PSMA8
1_Member	Reactome Gene Sets	R-HSA-5610780	Degradation of GLI1 by the proteasome	-15.6908	-12.8062	9/60	5685,5688,5692,5693,6233,7311,7314,7316,143471	PSMA4,PSMA7,PSMB4,PSMB5,RPS27A,UBA52,UBB,UBC,PSMA8
1_Member	Reactome Gene Sets	R-HSA-5610783	Degradation of GLI2 by the proteasome	-15.6908	-12.8062	9/60	5685,5688,5692,5693,6233,7311,7314,7316,143471	PSMA4,PSMA7,PSMB4,PSMB5,RPS27A,UBA52,UBB,UBC,PSMA8
1_Member	Reactome Gene Sets	R-HSA-5610785	GLI3 is processed to GLI3R by the proteasome	-15.6908	-12.8062	9/60	5685,5688,5692,5693,6233,7311,7314,7316,143471	PSMA4,PSMA7,PSMB4,PSMB5,RPS27A,UBA52,UBB,UBC,PSMA8
1_Member	Reactome Gene Sets	R-HSA-5678895	Defective CFTR causes cystic fibrosis	-15.6219	-12.7516	9/61	5685,5688,5692,5693,6233,7311,7314,7316,143471	PSMA4,PSMA7,PSMB4,PSMB5,RPS27A,UBA52,UBB,UBC,PSMA8
1_Member	Reactome Gene Sets	R-HSA-5689603	UCH proteinases	-15.4811	-12.6245	10/102	60,5685,5688,5692,5693,6233,7311,7314,7316,143471	ACTB,PSMA4,PSMA7,PSMB4,PSMB5,RPS27A,UBA52,UBB,UBC,PSMA8
1_Member	Reactome Gene Sets	R-HSA-4608870	Asymmetric localization of PCP proteins	-15.4224	-12.5792	9/64	5685,5688,5692,5693,6233,7311,7314,7316,143471	PSMA4,PSMA7,PSMB4,PSMB5,RPS27A,UBA52,UBB,UBC,PSMA8
1_Member	Reactome Gene Sets	R-HSA-5358346	Hedgehog ligand biogenesis	-15.3581	-12.5453	9/65	5685,5688,5692,5693,6233,7311,7314,7316,143471	PSMA4,PSMA7,PSMB4,PSMB5,RPS27A,UBA52,UBB,UBC,PSMA8
1_Member	Reactome Gene Sets	R-HSA-9707587	Regulation of HMOX1 expression and activity	-15.3581	-12.5453	9/65	5685,5688,5692,5693,6233,7311,7314,7316,143471	PSMA4,PSMA7,PSMB4,PSMB5,RPS27A,UBA52,UBB,UBC,PSMA8
1_Member	Reactome Gene Sets	R-HSA-1236975	Antigen processing-Cross presentation	-15.3507	-12.5453	10/105	3105,5685,5688,5692,5693,6233,7311,7314,7316,143471	HLA-A,PSMA4,PSMA7,PSMB4,PSMB5,RPS27A,UBA52,UBB,UBC,PSMA8
1_Member	Reactome Gene Sets	R-HSA-1234176	Oxygen-dependent proline hydroxylation of Hypoxia-inducible Factor Alpha	-15.2949	-12.5243	9/66	5685,5688,5692,5693,6233,7311,7314,7316,143471	PSMA4,PSMA7,PSMB4,PSMB5,RPS27A,UBA52,UBB,UBC,PSMA8
1_Member	Reactome Gene Sets	R-HSA-69563	p53-Dependent G1 DNA Damage Response	-15.2949	-12.5243	9/66	5685,5688,5692,5693,6233,7311,7314,7316,143471	PSMA4,PSMA7,PSMB4,PSMB5,RPS27A,UBA52,UBB,UBC,PSMA8
1_Member	Reactome Gene Sets	R-HSA-69580	p53-Dependent G1/S DNA damage checkpoint	-15.2949	-12.5243	9/66	5685,5688,5692,5693,6233,7311,7314,7316,143471	PSMA4,PSMA7,PSMB4,PSMB5,RPS27A,UBA52,UBB,UBC,PSMA8
1_Member	Reactome Gene Sets	R-HSA-1169091	Activation of NF-kappaB in B cells	-15.2327	-12.4731	9/67	5685,5688,5692,5693,6233,7311,7314,7316,143471	PSMA4,PSMA7,PSMB4,PSMB5,RPS27A,UBA52,UBB,UBC,PSMA8
1_Member	Reactome Gene Sets	R-HSA-174154	APC/C:Cdc20 mediated degradation of Securin	-15.1715	-12.4533	9/68	5685,5688,5692,5693,6233,7311,7314,7316,143471	PSMA4,PSMA7,PSMB4,PSMB5,RPS27A,UBA52,UBB,UBC,PSMA8
1_Member	Reactome Gene Sets	R-HSA-5658442	Regulation of RAS by GAPs	-15.1715	-12.4533	9/68	5685,5688,5692,5693,6233,7311,7314,7316,143471	PSMA4,PSMA7,PSMB4,PSMB5,RPS27A,UBA52,UBB,UBC,PSMA8
1_Member	Reactome Gene Sets	R-HSA-68867	Assembly of the pre-replicative complex	-15.1715	-12.4533	9/68	5685,5688,5692,5693,6233,7311,7314,7316,143471	PSMA4,PSMA7,PSMB4,PSMB5,RPS27A,UBA52,UBB,UBC,PSMA8
1_Member	Reactome Gene Sets	R-HSA-69615	G1/S DNA Damage Checkpoints	-15.1715	-12.4533	9/68	5685,5688,5692,5693,6233,7311,7314,7316,143471	PSMA4,PSMA7,PSMB4,PSMB5,RPS27A,UBA52,UBB,UBC,PSMA8
1_Member	Reactome Gene Sets	R-HSA-8948751	Regulation of PTEN stability and activity	-15.1113	-12.4028	9/69	5685,5688,5692,5693,6233,7311,7314,7316,143471	PSMA4,PSMA7,PSMB4,PSMB5,RPS27A,UBA52,UBB,UBC,PSMA8
1_Member	Reactome Gene Sets	R-HSA-5683057	MAPK family signaling cascades	-15.0185	-12.3196	13/325	60,816,817,818,5685,5688,5692,5693,6233,7311,7314,7316,143471	ACTB,CAMK2B,CAMK2D,CAMK2G,PSMA4,PSMA7,PSMB4,PSMB5,RPS27A,UBA52,UBB,UBC,PSMA8
1_Member	Reactome Gene Sets	R-HSA-68949	Orc1 removal from chromatin	-14.9936	-12.304	9/71	5685,5688,5692,5693,6233,7311,7314,7316,143471	PSMA4,PSMA7,PSMB4,PSMB5,RPS27A,UBA52,UBB,UBC,PSMA8
1_Member	Reactome Gene Sets	R-HSA-9010553	Regulation of expression of SLITs and ROBOs	-14.9636	-12.2831	11/171	3921,5685,5688,5692,5693,6217,6233,7311,7314,7316,143471	RPSA,PSMA4,PSMA7,PSMB4,PSMB5,RPS16,RPS27A,UBA52,UBB,UBC,PSMA8
1_Member	Reactome Gene Sets	R-HSA-174184	Cdc20:Phospho-APC/C mediated degradation of Cyclin A	-14.8794	-12.2252	9/73	5685,5688,5692,5693,6233,7311,7314,7316,143471	PSMA4,PSMA7,PSMB4,PSMB5,RPS27A,UBA52,UBB,UBC,PSMA8
1_Member	Reactome Gene Sets	R-HSA-69017	CDK-mediated phosphorylation and removal of Cdc6	-14.8794	-12.2252	9/73	5685,5688,5692,5693,6233,7311,7314,7316,143471	PSMA4,PSMA7,PSMB4,PSMB5,RPS27A,UBA52,UBB,UBC,PSMA8
1_Member	Reactome Gene Sets	R-HSA-8939902	Regulation of RUNX2 expression and activity	-14.8794	-12.2252	9/73	5685,5688,5692,5693,6233,7311,7314,7316,143471	PSMA4,PSMA7,PSMB4,PSMB5,RPS27A,UBA52,UBB,UBC,PSMA8
1_Member	Reactome Gene Sets	R-HSA-174178	APC/C:Cdh1 mediated degradation of Cdc20 and other APC/C:Cdh1 targeted proteins in late mitosis/early G1	-14.8235	-12.1861	9/74	5685,5688,5692,5693,6233,7311,7314,7316,143471	PSMA4,PSMA7,PSMB4,PSMB5,RPS27A,UBA52,UBB,UBC,PSMA8
1_Member	Reactome Gene Sets	R-HSA-179419	APC:Cdc20 mediated degradation of cell cycle proteins prior to satisfation of the cell cycle checkpoint	-14.8235	-12.1861	9/74	5685,5688,5692,5693,6233,7311,7314,7316,143471	PSMA4,PSMA7,PSMB4,PSMB5,RPS27A,UBA52,UBB,UBC,PSMA8
1_Member	Reactome Gene Sets	R-HSA-1234174	Cellular response to hypoxia	-14.7684	-12.1391	9/75	5685,5688,5692,5693,6233,7311,7314,7316,143471	PSMA4,PSMA7,PSMB4,PSMB5,RPS27A,UBA52,UBB,UBC,PSMA8
1_Member	Reactome Gene Sets	R-HSA-176409	APC/C:Cdc20 mediated degradation of mitotic proteins	-14.7142	-12.0928	9/76	5685,5688,5692,5693,6233,7311,7314,7316,143471	PSMA4,PSMA7,PSMB4,PSMB5,RPS27A,UBA52,UBB,UBC,PSMA8
1_Member	Reactome Gene Sets	R-HSA-176814	Activation of APC/C and APC/C:Cdc20 mediated degradation of mitotic proteins	-14.6606	-12.0548	9/77	5685,5688,5692,5693,6233,7311,7314,7316,143471	PSMA4,PSMA7,PSMB4,PSMB5,RPS27A,UBA52,UBB,UBC,PSMA8
1_Member	Reactome Gene Sets	R-HSA-8852276	The role of GTSE1 in G2/M progression after G2 checkpoint	-14.6606	-12.0548	9/77	5685,5688,5692,5693,6233,7311,7314,7316,143471	PSMA4,PSMA7,PSMB4,PSMB5,RPS27A,UBA52,UBB,UBC,PSMA8
1_Member	Reactome Gene Sets	R-HSA-5619084	ABC transporter disorders	-14.6079	-12.0096	9/78	5685,5688,5692,5693,6233,7311,7314,7316,143471	PSMA4,PSMA7,PSMB4,PSMB5,RPS27A,UBA52,UBB,UBC,PSMA8
1_Member	Reactome Gene Sets	R-HSA-176408	Regulation of APC/C activators between G1/S and early anaphase	-14.4537	-11.8629	9/81	5685,5688,5692,5693,6233,7311,7314,7316,143471	PSMA4,PSMA7,PSMB4,PSMB5,RPS27A,UBA52,UBB,UBC,PSMA8
1_Member	Reactome Gene Sets	R-HSA-2871837	FCERI mediated NF-kB activation	-14.4037	-11.8344	9/82	5685,5688,5692,5693,6233,7311,7314,7316,143471	PSMA4,PSMA7,PSMB4,PSMB5,RPS27A,UBA52,UBB,UBC,PSMA8
1_Member	Reactome Gene Sets	R-HSA-162909	Host Interactions of HIV factors	-14.3966	-11.8342	10/130	3105,5685,5688,5692,5693,6233,7311,7314,7316,143471	HLA-A,PSMA4,PSMA7,PSMB4,PSMB5,RPS27A,UBA52,UBB,UBC,PSMA8
1_Member	Reactome Gene Sets	R-HSA-1168372	Downstream signaling events of B Cell Receptor (BCR)	-14.3543	-11.8055	9/83	5685,5688,5692,5693,6233,7311,7314,7316,143471	PSMA4,PSMA7,PSMB4,PSMB5,RPS27A,UBA52,UBB,UBC,PSMA8
1_Member	Reactome Gene Sets	R-HSA-195253	Degradation of beta-catenin by the destruction complex	-14.3543	-11.8055	9/83	5685,5688,5692,5693,6233,7311,7314,7316,143471	PSMA4,PSMA7,PSMB4,PSMB5,RPS27A,UBA52,UBB,UBC,PSMA8
1_Member	Reactome Gene Sets	R-HSA-5632684	Hedgehog 'on' state	-14.2574	-11.7282	9/85	5685,5688,5692,5693,6233,7311,7314,7316,143471	PSMA4,PSMA7,PSMB4,PSMB5,RPS27A,UBA52,UBB,UBC,PSMA8
1_Member	Reactome Gene Sets	R-HSA-69002	DNA Replication Pre-Initiation	-14.2574	-11.7282	9/85	5685,5688,5692,5693,6233,7311,7314,7316,143471	PSMA4,PSMA7,PSMB4,PSMB5,RPS27A,UBA52,UBB,UBC,PSMA8
1_Member	Reactome Gene Sets	R-HSA-174143	APC/C-mediated degradation of cell cycle proteins	-14.1165	-11.606	9/88	5685,5688,5692,5693,6233,7311,7314,7316,143471	PSMA4,PSMA7,PSMB4,PSMB5,RPS27A,UBA52,UBB,UBC,PSMA8
1_Member	Reactome Gene Sets	R-HSA-450531	Regulation of mRNA stability by proteins that bind AU-rich elements	-14.1165	-11.606	9/88	5685,5688,5692,5693,6233,7311,7314,7316,143471	PSMA4,PSMA7,PSMB4,PSMB5,RPS27A,UBA52,UBB,UBC,PSMA8
1_Member	Reactome Gene Sets	R-HSA-453276	Regulation of mitotic cell cycle	-14.1165	-11.606	9/88	5685,5688,5692,5693,6233,7311,7314,7316,143471	PSMA4,PSMA7,PSMB4,PSMB5,RPS27A,UBA52,UBB,UBC,PSMA8
1_Member	Reactome Gene Sets	R-HSA-5687128	MAPK6/MAPK4 signaling	-14.0706	-11.5663	9/89	5685,5688,5692,5693,6233,7311,7314,7316,143471	PSMA4,PSMA7,PSMB4,PSMB5,RPS27A,UBA52,UBB,UBC,PSMA8
1_Member	Reactome Gene Sets	R-HSA-69052	Switching of origins to a post-replicative state	-13.9806	-11.4822	9/91	5685,5688,5692,5693,6233,7311,7314,7316,143471	PSMA4,PSMA7,PSMB4,PSMB5,RPS27A,UBA52,UBB,UBC,PSMA8
1_Member	Reactome Gene Sets	R-HSA-5357801	Programmed Cell Death	-13.9724	-11.4799	11/210	5685,5688,5692,5693,6233,6386,7311,7314,7316,10015,143471	PSMA4,PSMA7,PSMB4,PSMB5,RPS27A,SDCBP,UBA52,UBB,UBC,PDCD6IP,PSMA8
1_Member	Reactome Gene Sets	R-HSA-4086400	PCP/CE pathway	-13.9363	-11.4497	9/92	5685,5688,5692,5693,6233,7311,7314,7316,143471	PSMA4,PSMA7,PSMB4,PSMB5,RPS27A,UBA52,UBB,UBC,PSMA8
1_Member	Reactome Gene Sets	R-HSA-9604323	Negative regulation of NOTCH4 signaling	-13.9234	-11.4425	8/54	5685,5688,5692,5693,6233,7311,7314,7316	PSMA4,PSMA7,PSMB4,PSMB5,RPS27A,UBA52,UBB,UBC
1_Member	Reactome Gene Sets	R-HSA-8941858	Regulation of RUNX3 expression and activity	-13.8556	-11.3803	8/55	5685,5688,5692,5693,6233,7311,7314,7316	PSMA4,PSMA7,PSMB4,PSMB5,RPS27A,UBA52,UBB,UBC
1_Member	Reactome Gene Sets	R-HSA-376176	Signaling by ROBO receptors	-13.793	-11.3234	11/218	3921,5685,5688,5692,5693,6217,6233,7311,7314,7316,143471	RPSA,PSMA4,PSMA7,PSMB4,PSMB5,RPS16,RPS27A,UBA52,UBB,UBC,PSMA8
1_Member	Reactome Gene Sets	R-HSA-9006925	Intracellular signaling by second messengers	-13.6928	-11.2287	12/309	816,817,818,5685,5688,5692,5693,6233,7311,7314,7316,143471	CAMK2B,CAMK2D,CAMK2G,PSMA4,PSMA7,PSMB4,PSMB5,RPS27A,UBA52,UBB,UBC,PSMA8
1_Member	Reactome Gene Sets	R-HSA-202424	Downstream TCR signaling	-13.6811	-11.2225	9/98	5685,5688,5692,5693,6233,7311,7314,7316,143471	PSMA4,PSMA7,PSMB4,PSMB5,RPS27A,UBA52,UBB,UBC,PSMA8
1_Member	Reactome Gene Sets	R-HSA-5607764	CLEC7A (Dectin-1) signaling	-13.5596	-11.1063	9/101	5685,5688,5692,5693,6233,7311,7314,7316,143471	PSMA4,PSMA7,PSMB4,PSMB5,RPS27A,UBA52,UBB,UBC,PSMA8
1_Member	Reactome Gene Sets	R-HSA-187577	SCF(Skp2)-mediated degradation of p27/p21	-13.5354	-11.0875	8/60	5685,5688,5692,5693,6233,7311,7314,7316	PSMA4,PSMA7,PSMB4,PSMB5,RPS27A,UBA52,UBB,UBC
1_Member	Reactome Gene Sets	R-HSA-5668541	TNFR2 non-canonical NF-kB pathway	-13.5199	-11.0773	9/102	5685,5688,5692,5693,6233,7311,7314,7316,143471	PSMA4,PSMA7,PSMB4,PSMB5,RPS27A,UBA52,UBB,UBC,PSMA8
1_Member	Reactome Gene Sets	R-HSA-382556	ABC-family proteins mediated transport	-13.4807	-11.0484	9/103	5685,5688,5692,5693,6233,7311,7314,7316,143471	PSMA4,PSMA7,PSMB4,PSMB5,RPS27A,UBA52,UBB,UBC,PSMA8
1_Member	Reactome Gene Sets	R-HSA-9020702	Interleukin-1 signaling	-13.4807	-11.0484	9/103	5685,5688,5692,5693,6233,7311,7314,7316,143471	PSMA4,PSMA7,PSMB4,PSMB5,RPS27A,UBA52,UBB,UBC,PSMA8
1_Member	Reactome Gene Sets	R-HSA-162906	HIV Infection	-13.454	-11.0268	11/234	3105,5685,5688,5692,5693,6233,7311,7314,7316,10015,143471	HLA-A,PSMA4,PSMA7,PSMB4,PSMB5,RPS27A,UBA52,UBB,UBC,PDCD6IP,PSMA8
1_Member	Reactome Gene Sets	R-HSA-5663202	Diseases of signal transduction by growth factor receptors and second messengers	-13.4174	-10.9953	13/433	60,816,817,818,5685,5688,5692,5693,6233,7311,7314,7316,143471	ACTB,CAMK2B,CAMK2D,CAMK2G,PSMA4,PSMA7,PSMB4,PSMB5,RPS27A,UBA52,UBB,UBC,PSMA8
1_Member	Reactome Gene Sets	R-HSA-174084	Autodegradation of Cdh1 by Cdh1:APC/C	-13.2992	-10.882	8/64	5685,5688,5692,5693,6233,7311,7314,7316	PSMA4,PSMA7,PSMB4,PSMB5,RPS27A,UBA52,UBB,UBC
1_Member	Reactome Gene Sets	R-HSA-983705	Signaling by the B Cell Receptor (BCR)	-13.1445	-10.737	9/112	5685,5688,5692,5693,6233,7311,7314,7316,143471	PSMA4,PSMA7,PSMB4,PSMB5,RPS27A,UBA52,UBB,UBC,PSMA8
1_Member	Reactome Gene Sets	R-HSA-5610787	Hedgehog 'off' state	-13.1089	-10.7062	9/113	5685,5688,5692,5693,6233,7311,7314,7316,143471	PSMA4,PSMA7,PSMB4,PSMB5,RPS27A,UBA52,UBB,UBC,PSMA8
1_Member	Reactome Gene Sets	R-HSA-5619115	Disorders of transmembrane transporters	-13.0605	-10.6654	10/176	5685,5688,5692,5693,6233,6575,7311,7314,7316,143471	PSMA4,PSMA7,PSMB4,PSMB5,RPS27A,SLC20A2,UBA52,UBB,UBC,PSMA8
1_Member	Reactome Gene Sets	R-HSA-449147	Signaling by Interleukins	-13.0586	-10.6654	13/462	301,302,3688,4314,5685,5688,5692,5693,6233,7311,7314,7316,143471	ANXA1,ANXA2,ITGB1,MMP3,PSMA4,PSMA7,PSMB4,PSMB5,RPS27A,UBA52,UBB,UBC,PSMA8
1_Member	Reactome Gene Sets	R-HSA-202403	TCR signaling	-12.8687	-10.4847	9/120	5685,5688,5692,5693,6233,7311,7314,7316,143471	PSMA4,PSMA7,PSMB4,PSMB5,RPS27A,UBA52,UBB,UBC,PSMA8
1_Member	Reactome Gene Sets	R-HSA-69239	Synthesis of DNA	-12.8687	-10.4847	9/120	5685,5688,5692,5693,6233,7311,7314,7316,143471	PSMA4,PSMA7,PSMB4,PSMB5,RPS27A,UBA52,UBB,UBC,PSMA8
1_Member	Reactome Gene Sets	R-HSA-8878166	Transcriptional regulation by RUNX2	-12.8356	-10.4562	9/121	5685,5688,5692,5693,6233,7311,7314,7316,143471	PSMA4,PSMA7,PSMB4,PSMB5,RPS27A,UBA52,UBB,UBC,PSMA8
1_Member	Reactome Gene Sets	R-HSA-9707564	Cytoprotection by HMOX1	-12.738	-10.3675	9/124	5685,5688,5692,5693,6233,7311,7314,7316,143471	PSMA4,PSMA7,PSMB4,PSMB5,RPS27A,UBA52,UBB,UBC,PSMA8
1_Member	Reactome Gene Sets	R-HSA-69306	DNA Replication	-12.6116	-10.2455	9/128	5685,5688,5692,5693,6233,7311,7314,7316,143471	PSMA4,PSMA7,PSMB4,PSMB5,RPS27A,UBA52,UBB,UBC,PSMA8
1_Member	Reactome Gene Sets	R-HSA-8939236	RUNX1 regulates transcription of genes involved in differentiation of HSCs	-12.5499	-10.1882	9/130	5685,5688,5692,5693,6233,7311,7314,7316,143471	PSMA4,PSMA7,PSMB4,PSMB5,RPS27A,UBA52,UBB,UBC,PSMA8
1_Member	Reactome Gene Sets	R-HSA-2454202	Fc epsilon receptor (FCERI) signaling	-12.4296	-10.0722	9/134	5685,5688,5692,5693,6233,7311,7314,7316,143471	PSMA4,PSMA7,PSMB4,PSMB5,RPS27A,UBA52,UBB,UBC,PSMA8
1_Member	Reactome Gene Sets	R-HSA-9013694	Signaling by NOTCH4	-12.4017	-10.0486	8/82	5685,5688,5692,5693,6233,7311,7314,7316	PSMA4,PSMA7,PSMB4,PSMB5,RPS27A,UBA52,UBB,UBC
1_Member	Reactome Gene Sets	R-HSA-69202	Cyclin E associated events during G1/S transition	-12.3582	-10.0093	8/83	5685,5688,5692,5693,6233,7311,7314,7316	PSMA4,PSMA7,PSMB4,PSMB5,RPS27A,UBA52,UBB,UBC
1_Member	Reactome Gene Sets	R-HSA-69656	Cyclin A:Cdk2-associated events at S phase entry	-12.2727	-9.92802	8/85	5685,5688,5692,5693,6233,7311,7314,7316	PSMA4,PSMA7,PSMB4,PSMB5,RPS27A,UBA52,UBB,UBC
1_Member	Reactome Gene Sets	R-HSA-6807070	PTEN Regulation	-12.2559	-9.91538	9/140	5685,5688,5692,5693,6233,7311,7314,7316,143471	PSMA4,PSMA7,PSMB4,PSMB5,RPS27A,UBA52,UBB,UBC,PSMA8
1_Member	Reactome Gene Sets	R-HSA-446652	Interleukin-1 family signaling	-12.2277	-9.89131	9/141	5685,5688,5692,5693,6233,7311,7314,7316,143471	PSMA4,PSMA7,PSMB4,PSMB5,RPS27A,UBA52,UBB,UBC,PSMA8
1_Member	Reactome Gene Sets	R-HSA-5621481	C-type lectin receptors (CLRs)	-12.1997	-9.86741	9/142	5685,5688,5692,5693,6233,7311,7314,7316,143471	PSMA4,PSMA7,PSMB4,PSMB5,RPS27A,UBA52,UBB,UBC,PSMA8
1_Member	Reactome Gene Sets	R-HSA-3858494	Beta-catenin independent WNT signaling	-12.0899	-9.76157	9/146	5685,5688,5692,5693,6233,7311,7314,7316,143471	PSMA4,PSMA7,PSMB4,PSMB5,RPS27A,UBA52,UBB,UBC,PSMA8
1_Member	Reactome Gene Sets	R-HSA-5358351	Signaling by Hedgehog	-12.0095	-9.68521	9/149	5685,5688,5692,5693,6233,7311,7314,7316,143471	PSMA4,PSMA7,PSMB4,PSMB5,RPS27A,UBA52,UBB,UBC,PSMA8
1_Member	Reactome Gene Sets	R-HSA-382551	Transport of small molecules	-11.8382	-9.52127	14/729	816,817,818,2512,5685,5688,5692,5693,6233,6575,7311,7314,7316,143471	CAMK2B,CAMK2D,CAMK2G,FTL,PSMA4,PSMA7,PSMB4,PSMB5,RPS27A,SLC20A2,UBA52,UBB,UBC,PSMA8
1_Member	Reactome Gene Sets	R-HSA-8878159	Transcriptional regulation by RUNX3	-11.8377	-9.52127	8/96	5685,5688,5692,5693,6233,7311,7314,7316	PSMA4,PSMA7,PSMB4,PSMB5,RPS27A,UBA52,UBB,UBC
1_Member	Reactome Gene Sets	R-HSA-9711123	Cellular response to chemical stress	-11.7287	-9.41617	9/160	5685,5688,5692,5693,6233,7311,7314,7316,143471	PSMA4,PSMA7,PSMB4,PSMB5,RPS27A,UBA52,UBB,UBC,PSMA8
1_Member	Reactome Gene Sets	R-HSA-69242	S Phase	-11.6798	-9.37114	9/162	5685,5688,5692,5693,6233,7311,7314,7316,143471	PSMA4,PSMA7,PSMB4,PSMB5,RPS27A,UBA52,UBB,UBC,PSMA8
1_Member	Reactome Gene Sets	R-HSA-2262752	Cellular responses to stress	-11.6185	-9.31372	14/757	816,817,818,3921,5685,5688,5692,5693,6217,6233,7311,7314,7316,143471	CAMK2B,CAMK2D,CAMK2G,RPSA,PSMA4,PSMA7,PSMB4,PSMB5,RPS16,RPS27A,UBA52,UBB,UBC,PSMA8
1_Member	Reactome Gene Sets	R-HSA-69481	G2/M Checkpoints	-11.5368	-9.2358	9/168	5685,5688,5692,5693,6233,7311,7314,7316,143471	PSMA4,PSMA7,PSMB4,PSMB5,RPS27A,UBA52,UBB,UBC,PSMA8
1_Member	Reactome Gene Sets	R-HSA-8953897	Cellular responses to stimuli	-11.5119	-9.21466	14/771	816,817,818,3921,5685,5688,5692,5693,6217,6233,7311,7314,7316,143471	CAMK2B,CAMK2D,CAMK2G,RPSA,PSMA4,PSMA7,PSMB4,PSMB5,RPS16,RPS27A,UBA52,UBB,UBC,PSMA8
1_Member	Reactome Gene Sets	R-HSA-5213460	RIPK1-mediated regulated necrosis	-11.4547	-9.16484	6/29	6233,6386,7311,7314,7316,10015	RPS27A,SDCBP,UBA52,UBB,UBC,PDCD6IP
1_Member	Reactome Gene Sets	R-HSA-5675482	Regulation of necroptotic cell death	-11.4547	-9.16484	6/29	6233,6386,7311,7314,7316,10015	RPS27A,SDCBP,UBA52,UBB,UBC,PDCD6IP
1_Member	Reactome Gene Sets	R-HSA-9683683	Maturation of protein E	-11.3693	-9.08675	4/4	6233,7311,7314,7316	RPS27A,UBA52,UBB,UBC
1_Member	Reactome Gene Sets	R-HSA-9694493	Maturation of protein E	-11.3693	-9.08675	4/4	6233,7311,7314,7316	RPS27A,UBA52,UBB,UBC
1_Member	Reactome Gene Sets	R-HSA-109581	Apoptosis	-11.2663	-8.98733	9/180	5685,5688,5692,5693,6233,7311,7314,7316,143471	PSMA4,PSMA7,PSMB4,PSMB5,RPS27A,UBA52,UBB,UBC,PSMA8
1_Member	WikiPathways	WP183	Proteasome degradation	-11.2474	-8.97202	7/64	3105,5685,5688,5692,5693,7314,7316	HLA-A,PSMA4,PSMA7,PSMB4,PSMB5,UBB,UBC
1_Member	Reactome Gene Sets	R-HSA-983169	Class I MHC mediated antigen processing & presentation	-11.1991	-8.9273	11/377	3105,5685,5688,5692,5693,6233,7311,7314,7316,9520,143471	HLA-A,PSMA4,PSMA7,PSMB4,PSMB5,RPS27A,UBA52,UBB,UBC,NPEPPS,PSMA8
1_Member	Reactome Gene Sets	R-HSA-2467813	Separation of Sister Chromatids	-11.0343	-8.76602	9/191	5685,5688,5692,5693,6233,7311,7314,7316,143471	PSMA4,PSMA7,PSMB4,PSMB5,RPS27A,UBA52,UBB,UBC,PSMA8
1_Member	Reactome Gene Sets	R-HSA-69275	G2/M Transition	-10.9335	-8.67211	9/196	5685,5688,5692,5693,6233,7311,7314,7316,143471	PSMA4,PSMA7,PSMB4,PSMB5,RPS27A,UBA52,UBB,UBC,PSMA8
1_Member	Reactome Gene Sets	R-HSA-453274	Mitotic G2-G2/M phases	-10.8939	-8.63595	9/198	5685,5688,5692,5693,6233,7311,7314,7316,143471	PSMA4,PSMA7,PSMB4,PSMB5,RPS27A,UBA52,UBB,UBC,PSMA8
1_Member	Reactome Gene Sets	R-HSA-5688426	Deubiquitination	-10.7818	-8.52728	10/298	60,5685,5688,5692,5693,6233,7311,7314,7316,143471	ACTB,PSMA4,PSMA7,PSMB4,PSMB5,RPS27A,UBA52,UBB,UBC,PSMA8
1_Member	Reactome Gene Sets	R-HSA-69206	G1/S Transition	-10.7386	-8.48744	8/131	5685,5688,5692,5693,6233,7311,7314,7316	PSMA4,PSMA7,PSMB4,PSMB5,RPS27A,UBA52,UBB,UBC
1_Member	Reactome Gene Sets	R-HSA-983168	Antigen processing: Ubiquitination & Proteasome degradation	-10.627	-8.38251	10/309	5685,5688,5692,5693,6233,7311,7314,7316,9520,143471	PSMA4,PSMA7,PSMB4,PSMB5,RPS27A,UBA52,UBB,UBC,NPEPPS,PSMA8
1_Member	Reactome Gene Sets	R-HSA-5689880	Ub-specific processing proteases	-10.4841	-8.24292	9/220	5685,5688,5692,5693,6233,7311,7314,7316,143471	PSMA4,PSMA7,PSMB4,PSMB5,RPS27A,UBA52,UBB,UBC,PSMA8
1_Member	Reactome Gene Sets	R-HSA-1280218	Adaptive Immune System	-10.3241	-8.08947	13/763	975,3105,3688,5685,5688,5692,5693,6233,7311,7314,7316,9520,143471	CD81,HLA-A,ITGB1,PSMA4,PSMA7,PSMB4,PSMB5,RPS27A,UBA52,UBB,UBC,NPEPPS,PSMA8
1_Member	Reactome Gene Sets	R-HSA-453279	Mitotic G1 phase and G1/S transition	-10.288	-8.05665	8/149	5685,5688,5692,5693,6233,7311,7314,7316	PSMA4,PSMA7,PSMB4,PSMB5,RPS27A,UBA52,UBB,UBC
1_Member	Reactome Gene Sets	R-HSA-201681	TCF dependent signaling in response to WNT	-10.2616	-8.0334	9/233	5685,5688,5692,5693,6233,7311,7314,7316,143471	PSMA4,PSMA7,PSMB4,PSMB5,RPS27A,UBA52,UBB,UBC,PSMA8
1_Member	Reactome Gene Sets	R-HSA-8951664	Neddylation	-10.245	-8.02001	9/234	5685,5688,5692,5693,6233,7311,7314,7316,143471	PSMA4,PSMA7,PSMB4,PSMB5,RPS27A,UBA52,UBB,UBC,PSMA8
1_Member	Reactome Gene Sets	R-HSA-68882	Mitotic Anaphase	-10.2121	-7.99025	9/236	5685,5688,5692,5693,6233,7311,7314,7316,143471	PSMA4,PSMA7,PSMB4,PSMB5,RPS27A,UBA52,UBB,UBC,PSMA8
1_Member	Reactome Gene Sets	R-HSA-2555396	Mitotic Metaphase and Anaphase	-10.1957	-7.97703	9/237	5685,5688,5692,5693,6233,7311,7314,7316,143471	PSMA4,PSMA7,PSMB4,PSMB5,RPS27A,UBA52,UBB,UBC,PSMA8
1_Member	Reactome Gene Sets	R-HSA-8878171	Transcriptional regulation by RUNX1	-10.1632	-7.94765	9/239	5685,5688,5692,5693,6233,7311,7314,7316,143471	PSMA4,PSMA7,PSMB4,PSMB5,RPS27A,UBA52,UBB,UBC,PSMA8
1_Member	Reactome Gene Sets	R-HSA-9637628	Modulation by Mtb of host immune system	-9.82662	-7.6172	4/7	6233,7311,7314,7316	RPS27A,UBA52,UBB,UBC
1_Member	Reactome Gene Sets	R-HSA-9706377	FLT3 signaling by CBL mutants	-9.82662	-7.6172	4/7	6233,7311,7314,7316	RPS27A,UBA52,UBB,UBC
1_Member	Reactome Gene Sets	R-HSA-1257604	PIP3 activates AKT signaling	-9.7361	-7.52973	9/267	5685,5688,5692,5693,6233,7311,7314,7316,143471	PSMA4,PSMA7,PSMB4,PSMB5,RPS27A,UBA52,UBB,UBC,PSMA8
1_Member	Reactome Gene Sets	R-HSA-5218859	Regulated Necrosis	-9.58495	-7.3816	6/57	6233,6386,7311,7314,7316,10015	RPS27A,SDCBP,UBA52,UBB,UBC,PDCD6IP
1_Member	Reactome Gene Sets	R-HSA-69620	Cell Cycle Checkpoints	-9.36653	-7.16619	9/294	5685,5688,5692,5693,6233,7311,7314,7316,143471	PSMA4,PSMA7,PSMB4,PSMB5,RPS27A,UBA52,UBB,UBC,PSMA8
1_Member	Reactome Gene Sets	R-HSA-913531	Interferon Signaling	-9.28495	-7.09988	8/199	816,817,818,3105,6233,7311,7314,7316	CAMK2B,CAMK2D,CAMK2G,HLA-A,RPS27A,UBA52,UBB,UBC
1_Member	Reactome Gene Sets	R-HSA-1253288	Downregulation of ERBB4 signaling	-9.27126	-7.09988	4/9	6233,7311,7314,7316	RPS27A,UBA52,UBB,UBC
1_Member	Reactome Gene Sets	R-HSA-3785653	Myoclonic epilepsy of Lafora	-9.27126	-7.09988	4/9	6233,7311,7314,7316	RPS27A,UBA52,UBB,UBC
1_Member	Reactome Gene Sets	R-HSA-8849469	PTK6 Regulates RTKs and Their Effectors AKT1 and DOK1	-9.27126	-7.09988	4/9	6233,7311,7314,7316	RPS27A,UBA52,UBB,UBC
1_Member	Reactome Gene Sets	R-HSA-8876493	InlA-mediated entry of Listeria monocytogenes into host cells	-9.27126	-7.09988	4/9	6233,7311,7314,7316	RPS27A,UBA52,UBB,UBC
1_Member	Reactome Gene Sets	R-HSA-8948747	Regulation of PTEN localization	-9.27126	-7.09988	4/9	6233,7311,7314,7316	RPS27A,UBA52,UBB,UBC
1_Member	Reactome Gene Sets	R-HSA-9636383	Prevention of phagosomal-lysosomal fusion	-9.27126	-7.09988	4/9	6233,7311,7314,7316	RPS27A,UBA52,UBB,UBC
1_Member	Reactome Gene Sets	R-HSA-162588	Budding and maturation of HIV virion	-9.17584	-7.00725	5/29	6233,7311,7314,7316,10015	RPS27A,UBA52,UBB,UBC,PDCD6IP
1_Member	Reactome Gene Sets	R-HSA-937042	IRAK2 mediated activation of TAK1 complex	-9.04988	-6.88407	4/10	6233,7311,7314,7316	RPS27A,UBA52,UBB,UBC
1_Member	Reactome Gene Sets	R-HSA-195721	Signaling by WNT	-8.90275	-6.7397	9/332	5685,5688,5692,5693,6233,7311,7314,7316,143471	PSMA4,PSMA7,PSMB4,PSMB5,RPS27A,UBA52,UBB,UBC,PSMA8
1_Member	Reactome Gene Sets	R-HSA-9014325	TICAM1,TRAF6-dependent induction of TAK1 complex	-8.85405	-6.70186	4/11	6233,7311,7314,7316	RPS27A,UBA52,UBB,UBC
1_Member	Reactome Gene Sets	R-HSA-9645460	Alpha-protein kinase 1 signaling pathway	-8.85405	-6.70186	4/11	6233,7311,7314,7316	RPS27A,UBA52,UBB,UBC
1_Member	Reactome Gene Sets	R-HSA-9664873	Pexophagy	-8.85405	-6.70186	4/11	6233,7311,7314,7316	RPS27A,UBA52,UBB,UBC
1_Member	Reactome Gene Sets	R-HSA-9708530	Regulation of BACH1 activity	-8.85405	-6.70186	4/11	6233,7311,7314,7316	RPS27A,UBA52,UBB,UBC
1_Member	Reactome Gene Sets	R-HSA-6806834	Signaling by MET	-8.71121	-6.56169	6/79	3688,6233,7311,7314,7316,284217	ITGB1,RPS27A,UBA52,UBB,UBC,LAMA1
1_Member	Reactome Gene Sets	R-HSA-157118	Signaling by NOTCH	-8.7	-6.55314	8/236	5685,5688,5692,5693,6233,7311,7314,7316	PSMA4,PSMA7,PSMB4,PSMB5,RPS27A,UBA52,UBB,UBC
1_Member	Reactome Gene Sets	R-HSA-5689877	Josephin domain DUBs	-8.67843	-6.53683	4/12	6233,7311,7314,7316	RPS27A,UBA52,UBB,UBC
1_Member	Reactome Gene Sets	R-HSA-9013973	TICAM1-dependent activation of IRF3/IRF7	-8.67843	-6.53683	4/12	6233,7311,7314,7316	RPS27A,UBA52,UBB,UBC
1_Member	Reactome Gene Sets	R-HSA-5696394	DNA Damage Recognition in GG-NER	-8.55412	-6.41513	5/38	60,6233,7311,7314,7316	ACTB,RPS27A,UBA52,UBB,UBC
1_Member	Reactome Gene Sets	R-HSA-8953854	Metabolism of RNA	-8.53397	-6.39757	11/673	3921,5685,5688,5692,5693,6217,6233,7311,7314,7316,143471	RPSA,PSMA4,PSMA7,PSMB4,PSMB5,RPS16,RPS27A,UBA52,UBB,UBC,PSMA8
1_Member	Reactome Gene Sets	R-HSA-1358803	Downregulation of ERBB2:ERBB3 signaling	-8.5192	-6.39302	4/13	6233,7311,7314,7316	RPS27A,UBA52,UBB,UBC
1_Member	Reactome Gene Sets	R-HSA-209543	p75NTR recruits signalling complexes	-8.5192	-6.39302	4/13	6233,7311,7314,7316	RPS27A,UBA52,UBB,UBC
1_Member	Reactome Gene Sets	R-HSA-209560	NF-kB is activated and signals survival	-8.5192	-6.39302	4/13	6233,7311,7314,7316	RPS27A,UBA52,UBB,UBC
1_Member	Reactome Gene Sets	R-HSA-9637687	Suppression of phagosomal maturation	-8.5192	-6.39302	4/13	6233,7311,7314,7316	RPS27A,UBA52,UBB,UBC
1_Member	Reactome Gene Sets	R-HSA-71291	Metabolism of amino acids and derivatives	-8.45117	-6.32751	9/374	3921,5685,5688,5692,5693,6217,6233,7311,143471	RPSA,PSMA4,PSMA7,PSMB4,PSMB5,RPS16,RPS27A,UBA52,PSMA8
1_Member	CORUM	CORUM:191	20S proteasome	-8.37354	-6.2598	4/14	5685,5688,5692,5693	PSMA4,PSMA7,PSMB4,PSMB5
1_Member	Reactome Gene Sets	R-HSA-174490	Membrane binding and targetting of GAG proteins	-8.37354	-6.2598	4/14	6233,7311,7314,7316	RPS27A,UBA52,UBB,UBC
1_Member	Reactome Gene Sets	R-HSA-174495	Synthesis And Processing Of GAG, GAGPOL Polyproteins	-8.37354	-6.2598	4/14	6233,7311,7314,7316	RPS27A,UBA52,UBB,UBC
1_Member	Reactome Gene Sets	R-HSA-975110	TRAF6 mediated IRF7 activation in TLR7/8 or 9 signaling	-8.37354	-6.2598	4/14	6233,7311,7314,7316	RPS27A,UBA52,UBB,UBC
1_Member	CORUM	CORUM:194	PA28gamma-20S proteasome	-8.23931	-6.14477	4/15	5685,5688,5692,5693	PSMA4,PSMA7,PSMB4,PSMB5
1_Member	Reactome Gene Sets	R-HSA-2691230	Signaling by NOTCH1 HD Domain Mutants in Cancer	-8.23931	-6.14477	4/15	6233,7311,7314,7316	RPS27A,UBA52,UBB,UBC
1_Member	Reactome Gene Sets	R-HSA-2691232	Constitutive Signaling by NOTCH1 HD Domain Mutants	-8.23931	-6.14477	4/15	6233,7311,7314,7316	RPS27A,UBA52,UBB,UBC
1_Member	Reactome Gene Sets	R-HSA-3134975	Regulation of innate immune responses to cytosolic DNA	-8.23931	-6.14477	4/15	6233,7311,7314,7316	RPS27A,UBA52,UBB,UBC
1_Member	Reactome Gene Sets	R-HSA-8875360	InlB-mediated entry of Listeria monocytogenes into host cell	-8.23931	-6.14477	4/15	6233,7311,7314,7316	RPS27A,UBA52,UBB,UBC
1_Member	Reactome Gene Sets	R-HSA-937039	IRAK1 recruits IKK complex	-8.23931	-6.14477	4/15	6233,7311,7314,7316	RPS27A,UBA52,UBB,UBC
1_Member	Reactome Gene Sets	R-HSA-9706369	Negative regulation of FLT3	-8.23931	-6.14477	4/15	6233,7311,7314,7316	RPS27A,UBA52,UBB,UBC
1_Member	Reactome Gene Sets	R-HSA-975144	IRAK1 recruits IKK complex upon TLR7/8 or 9 stimulation	-8.23931	-6.14477	4/15	6233,7311,7314,7316	RPS27A,UBA52,UBB,UBC
1_Member	KEGG Pathway	hsa03050	Proteasome	-8.17112	-6.08125	5/45	5685,5688,5692,5693,143471	PSMA4,PSMA7,PSMB4,PSMB5,PSMA8
1_Member	KEGG Pathway	ko03050	Proteasome	-8.17112	-6.08125	5/45	5685,5688,5692,5693,143471	PSMA4,PSMA7,PSMB4,PSMB5,PSMA8
1_Member	CORUM	CORUM:192	PA28-20S proteasome	-8.11484	-6.04979	4/16	5685,5688,5692,5693	PSMA4,PSMA7,PSMB4,PSMB5
1_Member	Reactome Gene Sets	R-HSA-110312	Translesion synthesis by REV1	-8.11484	-6.04979	4/16	6233,7311,7314,7316	RPS27A,UBA52,UBB,UBC
1_Member	Reactome Gene Sets	R-HSA-1295596	Spry regulation of FGF signaling	-8.11484	-6.04979	4/16	6233,7311,7314,7316	RPS27A,UBA52,UBB,UBC
1_Member	Reactome Gene Sets	R-HSA-175474	Assembly Of The HIV Virion	-8.11484	-6.04979	4/16	6233,7311,7314,7316	RPS27A,UBA52,UBB,UBC
1_Member	Reactome Gene Sets	R-HSA-193639	p75NTR signals via NF-kB	-8.11484	-6.04979	4/16	6233,7311,7314,7316	RPS27A,UBA52,UBB,UBC
1_Member	Reactome Gene Sets	R-HSA-205043	NRIF signals cell death from the nucleus	-8.11484	-6.04979	4/16	6233,7311,7314,7316	RPS27A,UBA52,UBB,UBC
1_Member	Reactome Gene Sets	R-HSA-2173791	TGF-beta receptor signaling in EMT (epithelial to mesenchymal transition)	-8.11484	-6.04979	4/16	6233,7311,7314,7316	RPS27A,UBA52,UBB,UBC
1_Member	Reactome Gene Sets	R-HSA-3229121	Glycogen storage diseases	-8.11484	-6.04979	4/16	6233,7311,7314,7316	RPS27A,UBA52,UBB,UBC
1_Member	Reactome Gene Sets	R-HSA-3322077	Glycogen synthesis	-8.11484	-6.04979	4/16	6233,7311,7314,7316	RPS27A,UBA52,UBB,UBC
1_Member	Reactome Gene Sets	R-HSA-5684264	MAP3K8 (TPL2)-dependent MAPK1/3 activation	-8.11484	-6.04979	4/16	6233,7311,7314,7316	RPS27A,UBA52,UBB,UBC
1_Member	Reactome Gene Sets	R-HSA-975163	IRAK2 mediated activation of TAK1 complex upon TLR7/8 or 9 stimulation	-8.11484	-6.04979	4/16	6233,7311,7314,7316	RPS27A,UBA52,UBB,UBC
1_Member	GO Biological Processes	GO:0051603	proteolysis involved in cellular protein catabolic process	-8.04121	-5.97835	11/751	5685,5688,5692,5693,6233,6386,7311,7314,7316,10015,143471	PSMA4,PSMA7,PSMB4,PSMB5,RPS27A,SDCBP,UBA52,UBB,UBC,PDCD6IP,PSMA8
1_Member	Reactome Gene Sets	R-HSA-68886	M Phase	-8.0323	-5.97162	9/418	5685,5688,5692,5693,6233,7311,7314,7316,143471	PSMA4,PSMA7,PSMB4,PSMB5,RPS27A,UBA52,UBB,UBC,PSMA8
1_Member	Reactome Gene Sets	R-HSA-5655862	Translesion synthesis by POLK	-7.9988	-5.94459	4/17	6233,7311,7314,7316	RPS27A,UBA52,UBB,UBC
1_Member	Reactome Gene Sets	R-HSA-5656121	Translesion synthesis by POLI	-7.9988	-5.94459	4/17	6233,7311,7314,7316	RPS27A,UBA52,UBB,UBC
1_Member	Reactome Gene Sets	R-HSA-937072	TRAF6-mediated induction of TAK1 complex within TLR4 complex	-7.9988	-5.94459	4/17	6233,7311,7314,7316	RPS27A,UBA52,UBB,UBC
1_Member	Reactome Gene Sets	R-HSA-1236978	Cross-presentation of soluble exogenous antigens (endosomes)	-7.97968	-5.9276	5/49	5685,5688,5692,5693,143471	PSMA4,PSMA7,PSMB4,PSMB5,PSMA8
1_Member	Reactome Gene Sets	R-HSA-983712	Ion channel transport	-7.96383	-5.91387	7/186	816,817,818,6233,7311,7314,7316	CAMK2B,CAMK2D,CAMK2G,RPS27A,UBA52,UBB,UBC
1_Member	Reactome Gene Sets	R-HSA-936964	Activation of IRF3/IRF7 mediated by TBK1/IKK epsilon	-7.89013	-5.84432	4/18	6233,7311,7314,7316	RPS27A,UBA52,UBB,UBC
1_Member	Reactome Gene Sets	R-HSA-350562	Regulation of ornithine decarboxylase (ODC)	-7.89006	-5.84432	5/51	5685,5688,5692,5693,143471	PSMA4,PSMA7,PSMB4,PSMB5,PSMA8
1_Member	Reactome Gene Sets	R-HSA-977225	Amyloid fiber formation	-7.81553	-5.77188	6/111	3339,4240,6233,7311,7314,7316	HSPG2,MFGE8,RPS27A,UBA52,UBB,UBC
1_Member	Reactome Gene Sets	R-HSA-110320	Translesion Synthesis by POLH	-7.78793	-5.7546	4/19	6233,7311,7314,7316	RPS27A,UBA52,UBB,UBC
1_Member	Reactome Gene Sets	R-HSA-1236382	Constitutive Signaling by Ligand-Responsive EGFR Cancer Variants	-7.78793	-5.7546	4/19	6233,7311,7314,7316	RPS27A,UBA52,UBB,UBC
1_Member	Reactome Gene Sets	R-HSA-5637815	Signaling by Ligand-Responsive EGFR Variants in Cancer	-7.78793	-5.7546	4/19	6233,7311,7314,7316	RPS27A,UBA52,UBB,UBC
1_Member	Reactome Gene Sets	R-HSA-6804760	Regulation of TP53 Activity through Methylation	-7.78793	-5.7546	4/19	6233,7311,7314,7316	RPS27A,UBA52,UBB,UBC
1_Member	Reactome Gene Sets	R-HSA-168927	TICAM1, RIP1-mediated IKK complex recruitment	-7.69149	-5.66424	4/20	6233,7311,7314,7316	RPS27A,UBA52,UBB,UBC
1_Member	Reactome Gene Sets	R-HSA-8876384	Listeria monocytogenes entry into host cells	-7.69149	-5.66424	4/20	6233,7311,7314,7316	RPS27A,UBA52,UBB,UBC
1_Member	Reactome Gene Sets	R-HSA-917937	Iron uptake and transport	-7.60322	-5.58287	5/58	2512,6233,7311,7314,7316	FTL,RPS27A,UBA52,UBB,UBC
1_Member	Reactome Gene Sets	R-HSA-4641263	Regulation of FZD by ubiquitination	-7.60019	-5.58287	4/21	6233,7311,7314,7316	RPS27A,UBA52,UBB,UBC
1_Member	Reactome Gene Sets	R-HSA-6807004	Negative regulation of MET activity	-7.60019	-5.58287	4/21	6233,7311,7314,7316	RPS27A,UBA52,UBB,UBC
1_Member	Reactome Gene Sets	R-HSA-901032	ER Quality Control Compartment (ERQC)	-7.60019	-5.58287	4/21	6233,7311,7314,7316	RPS27A,UBA52,UBB,UBC
1_Member	Reactome Gene Sets	R-HSA-351202	Metabolism of polyamines	-7.56524	-5.55184	5/59	5685,5688,5692,5693,143471	PSMA4,PSMA7,PSMB4,PSMB5,PSMA8
1_Member	Reactome Gene Sets	R-HSA-8866654	E3 ubiquitin ligases ubiquitinate target proteins	-7.56524	-5.55184	5/59	3105,6233,7311,7314,7316	HLA-A,RPS27A,UBA52,UBB,UBC
1_Member	CORUM	CORUM:181	26S proteasome	-7.51351	-5.50974	4/22	5685,5688,5692,5693	PSMA4,PSMA7,PSMB4,PSMB5
1_Member	Reactome Gene Sets	R-HSA-2979096	NOTCH2 Activation and Transmission of Signal to the Nucleus	-7.51351	-5.50974	4/22	6233,7311,7314,7316	RPS27A,UBA52,UBB,UBC
1_Member	Reactome Gene Sets	R-HSA-5205685	PINK1-PRKN Mediated Mitophagy	-7.51351	-5.50974	4/22	6233,7311,7314,7316	RPS27A,UBA52,UBB,UBC
1_Member	Reactome Gene Sets	R-HSA-912631	Regulation of signaling by CBL	-7.51351	-5.50974	4/22	6233,7311,7314,7316	RPS27A,UBA52,UBB,UBC
1_Member	Reactome Gene Sets	R-HSA-9613829	Chaperone Mediated Autophagy	-7.51351	-5.50974	4/22	6233,7311,7314,7316	RPS27A,UBA52,UBB,UBC
1_Member	Reactome Gene Sets	R-HSA-2173795	Downregulation of SMAD2/3:SMAD4 transcriptional activity	-7.431	-5.43665	4/23	6233,7311,7314,7316	RPS27A,UBA52,UBB,UBC
1_Member	Reactome Gene Sets	R-HSA-450321	JNK (c-Jun kinases) phosphorylation and activation mediated by activated human TAK1	-7.431	-5.43665	4/23	6233,7311,7314,7316	RPS27A,UBA52,UBB,UBC
1_Member	Reactome Gene Sets	R-HSA-9637690	Response of Mtb to phagocytosis	-7.431	-5.43665	4/23	6233,7311,7314,7316	RPS27A,UBA52,UBB,UBC
1_Member	Reactome Gene Sets	R-HSA-174048	APC/C:Cdc20 mediated degradation of Cyclin B	-7.35229	-5.3635	4/24	6233,7311,7314,7316	RPS27A,UBA52,UBB,UBC
1_Member	Reactome Gene Sets	R-HSA-450302	activated TAK1 mediates p38 MAPK activation	-7.35229	-5.3635	4/24	6233,7311,7314,7316	RPS27A,UBA52,UBB,UBC
1_Member	Reactome Gene Sets	R-HSA-1643713	Signaling by EGFR in Cancer	-7.27704	-5.29735	4/25	6233,7311,7314,7316	RPS27A,UBA52,UBB,UBC
1_Member	Reactome Gene Sets	R-HSA-5696397	Gap-filling DNA repair synthesis and ligation in GG-NER	-7.27704	-5.29735	4/25	6233,7311,7314,7316	RPS27A,UBA52,UBB,UBC
1_Member	Reactome Gene Sets	R-HSA-9013507	NOTCH3 Activation and Transmission of Signal to the Nucleus	-7.27704	-5.29735	4/25	6233,7311,7314,7316	RPS27A,UBA52,UBB,UBC
1_Member	Reactome Gene Sets	R-HSA-937041	IKK complex recruitment mediated by RIP1	-7.27704	-5.29735	4/25	6233,7311,7314,7316	RPS27A,UBA52,UBB,UBC
1_Member	Reactome Gene Sets	R-HSA-9705462	Inactivation of CSF3 (G-CSF) signaling	-7.27704	-5.29735	4/25	6233,7311,7314,7316	RPS27A,UBA52,UBB,UBC
1_Member	Reactome Gene Sets	R-HSA-179409	APC-Cdc20 mediated degradation of Nek2A	-7.20496	-5.23242	4/26	6233,7311,7314,7316	RPS27A,UBA52,UBB,UBC
1_Member	Reactome Gene Sets	R-HSA-2173788	Downregulation of TGF-beta receptor signaling	-7.20496	-5.23242	4/26	6233,7311,7314,7316	RPS27A,UBA52,UBB,UBC
1_Member	Reactome Gene Sets	R-HSA-901042	Calnexin/calreticulin cycle	-7.20496	-5.23242	4/26	6233,7311,7314,7316	RPS27A,UBA52,UBB,UBC
1_Member	Reactome Gene Sets	R-HSA-5668914	Diseases of metabolism	-7.14217	-5.1714	7/245	3339,6233,7058,7311,7314,7316,375790	HSPG2,RPS27A,THBS2,UBA52,UBB,UBC,AGRN
1_Member	Reactome Gene Sets	R-HSA-9635486	Infection with Mycobacterium tuberculosis	-7.13579	-5.16853	4/27	6233,7311,7314,7316	RPS27A,UBA52,UBB,UBC
1_Member	Reactome Gene Sets	R-HSA-9648002	RAS processing	-7.13579	-5.16853	4/27	6233,7311,7314,7316	RPS27A,UBA52,UBB,UBC
1_Member	Reactome Gene Sets	R-HSA-9682385	FLT3 signaling in disease	-7.06931	-5.1038	4/28	6233,7311,7314,7316	RPS27A,UBA52,UBB,UBC
1_Member	Reactome Gene Sets	R-HSA-5205647	Mitophagy	-7.00533	-5.05016	4/29	6233,7311,7314,7316	RPS27A,UBA52,UBB,UBC
1_Member	Reactome Gene Sets	R-HSA-5654732	Negative regulation of FGFR3 signaling	-7.00533	-5.05016	4/29	6233,7311,7314,7316	RPS27A,UBA52,UBB,UBC
1_Member	Reactome Gene Sets	R-HSA-8863795	Downregulation of ERBB2 signaling	-7.00533	-5.05016	4/29	6233,7311,7314,7316	RPS27A,UBA52,UBB,UBC
1_Member	Reactome Gene Sets	R-HSA-8982491	Glycogen metabolism	-7.00533	-5.05016	4/29	6233,7311,7314,7316	RPS27A,UBA52,UBB,UBC
1_Member	Reactome Gene Sets	R-HSA-9683701	Translation of Structural Proteins	-7.00533	-5.05016	4/29	6233,7311,7314,7316	RPS27A,UBA52,UBB,UBC
1_Member	Reactome Gene Sets	R-HSA-110314	Recognition of DNA damage by PCNA-containing replication complex	-6.94365	-4.99691	4/30	6233,7311,7314,7316	RPS27A,UBA52,UBB,UBC
1_Member	Reactome Gene Sets	R-HSA-5357956	TNFR1-induced NFkappaB signaling pathway	-6.94365	-4.99691	4/30	6233,7311,7314,7316	RPS27A,UBA52,UBB,UBC
1_Member	Reactome Gene Sets	R-HSA-8866652	Synthesis of active ubiquitin: roles of E1 and E2 enzymes	-6.94365	-4.99691	4/30	6233,7311,7314,7316	RPS27A,UBA52,UBB,UBC
1_Member	Reactome Gene Sets	R-HSA-9674555	Signaling by CSF3 (G-CSF)	-6.94365	-4.99691	4/30	6233,7311,7314,7316	RPS27A,UBA52,UBB,UBC
1_Member	Reactome Gene Sets	R-HSA-69278	Cell Cycle, Mitotic	-6.9388	-4.99373	9/561	5685,5688,5692,5693,6233,7311,7314,7316,143471	PSMA4,PSMA7,PSMB4,PSMB5,RPS27A,UBA52,UBB,UBC,PSMA8
1_Member	Reactome Gene Sets	R-HSA-8852135	Protein ubiquitination	-6.92137	-4.97797	5/79	3105,6233,7311,7314,7316	HLA-A,RPS27A,UBA52,UBB,UBC
1_Member	Reactome Gene Sets	R-HSA-182971	EGFR downregulation	-6.88412	-4.94565	4/31	6233,7311,7314,7316	RPS27A,UBA52,UBB,UBC
1_Member	Reactome Gene Sets	R-HSA-2122948	Activated NOTCH1 Transmits Signal to the Nucleus	-6.88412	-4.94565	4/31	6233,7311,7314,7316	RPS27A,UBA52,UBB,UBC
1_Member	Reactome Gene Sets	R-HSA-5654733	Negative regulation of FGFR4 signaling	-6.88412	-4.94565	4/31	6233,7311,7314,7316	RPS27A,UBA52,UBB,UBC
1_Member	Reactome Gene Sets	R-HSA-2173789	TGF-beta receptor signaling activates SMADs	-6.82659	-4.89464	4/32	6233,7311,7314,7316	RPS27A,UBA52,UBB,UBC
1_Member	Reactome Gene Sets	R-HSA-2173796	SMAD2/SMAD3:SMAD4 heterotrimer regulates transcription	-6.82659	-4.89464	4/32	6233,7311,7314,7316	RPS27A,UBA52,UBB,UBC
1_Member	Reactome Gene Sets	R-HSA-5656169	Termination of translesion DNA synthesis	-6.82659	-4.89464	4/32	6233,7311,7314,7316	RPS27A,UBA52,UBB,UBC
1_Member	Reactome Gene Sets	R-HSA-917729	Endosomal Sorting Complex Required For Transport (ESCRT)	-6.82659	-4.89464	4/32	6233,7311,7314,7316	RPS27A,UBA52,UBB,UBC
1_Member	Reactome Gene Sets	R-HSA-5696399	Global Genome Nucleotide Excision Repair (GG-NER)	-6.78709	-4.85675	5/84	60,6233,7311,7314,7316	ACTB,RPS27A,UBA52,UBB,UBC
1_Member	Reactome Gene Sets	R-HSA-1980145	Signaling by NOTCH2	-6.77095	-4.84699	4/33	6233,7311,7314,7316	RPS27A,UBA52,UBB,UBC
1_Member	Reactome Gene Sets	R-HSA-2559585	Oncogene Induced Senescence	-6.77095	-4.84699	4/33	6233,7311,7314,7316	RPS27A,UBA52,UBB,UBC
1_Member	Reactome Gene Sets	R-HSA-445989	TAK1 activates NFkB by phosphorylation and activation of IKKs complex	-6.77095	-4.84699	4/33	6233,7311,7314,7316	RPS27A,UBA52,UBB,UBC
1_Member	Reactome Gene Sets	R-HSA-5654726	Negative regulation of FGFR1 signaling	-6.77095	-4.84699	4/33	6233,7311,7314,7316	RPS27A,UBA52,UBB,UBC
1_Member	Reactome Gene Sets	R-HSA-5654727	Negative regulation of FGFR2 signaling	-6.71706	-4.79626	4/34	6233,7311,7314,7316	RPS27A,UBA52,UBB,UBC
1_Member	Reactome Gene Sets	R-HSA-5663084	Diseases of carbohydrate metabolism	-6.71706	-4.79626	4/34	6233,7311,7314,7316	RPS27A,UBA52,UBB,UBC
1_Member	Reactome Gene Sets	R-HSA-532668	N-glycan trimming in the ER and Calnexin/Calreticulin cycle	-6.66482	-4.75027	4/35	6233,7311,7314,7316	RPS27A,UBA52,UBB,UBC
1_Member	Reactome Gene Sets	R-HSA-5357905	Regulation of TNFR1 signaling	-6.66482	-4.75027	4/35	6233,7311,7314,7316	RPS27A,UBA52,UBB,UBC
1_Member	Reactome Gene Sets	R-HSA-936440	Negative regulators of DDX58/IFIH1 signaling	-6.66482	-4.75027	4/35	6233,7311,7314,7316	RPS27A,UBA52,UBB,UBC
1_Member	Reactome Gene Sets	R-HSA-9615710	Late endosomal microautophagy	-6.66482	-4.75027	4/35	6233,7311,7314,7316	RPS27A,UBA52,UBB,UBC
1_Member	CORUM	CORUM:193	PA700-20S-PA28 complex	-6.61414	-4.70422	4/36	5685,5688,5692,5693	PSMA4,PSMA7,PSMB4,PSMB5
1_Member	Reactome Gene Sets	R-HSA-6804757	Regulation of TP53 Degradation	-6.61414	-4.70422	4/36	6233,7311,7314,7316	RPS27A,UBA52,UBB,UBC
1_Member	Reactome Gene Sets	R-HSA-168638	NOD1/2 Signaling Pathway	-6.56492	-4.65958	4/37	6233,7311,7314,7316	RPS27A,UBA52,UBB,UBC
1_Member	Reactome Gene Sets	R-HSA-5689901	Metalloprotease DUBs	-6.56492	-4.65958	4/37	6233,7311,7314,7316	RPS27A,UBA52,UBB,UBC
1_Member	Reactome Gene Sets	R-HSA-6806003	Regulation of TP53 Expression and Degradation	-6.56492	-4.65958	4/37	6233,7311,7314,7316	RPS27A,UBA52,UBB,UBC
1_Member	Reactome Gene Sets	R-HSA-9607240	FLT3 Signaling	-6.51708	-4.61326	4/38	6233,7311,7314,7316	RPS27A,UBA52,UBB,UBC
1_Member	Reactome Gene Sets	R-HSA-193704	p75 NTR receptor-mediated signalling	-6.47365	-4.57284	5/97	6233,7311,7314,7316,57142	RPS27A,UBA52,UBB,UBC,RTN4
1_Member	Reactome Gene Sets	R-HSA-110313	Translesion synthesis by Y family DNA polymerases bypasses lesions on DNA template	-6.47056	-4.57274	4/39	6233,7311,7314,7316	RPS27A,UBA52,UBB,UBC
1_Member	Reactome Gene Sets	R-HSA-5689896	Ovarian tumor domain proteases	-6.47056	-4.57274	4/39	6233,7311,7314,7316	RPS27A,UBA52,UBB,UBC
1_Member	Reactome Gene Sets	R-HSA-5654741	Signaling by FGFR3	-6.42527	-4.53043	4/40	6233,7311,7314,7316	RPS27A,UBA52,UBB,UBC
1_Member	Reactome Gene Sets	R-HSA-6783310	Fanconi Anemia Pathway	-6.42527	-4.53043	4/40	6233,7311,7314,7316	RPS27A,UBA52,UBB,UBC
1_Member	GO Biological Processes	GO:0019941	modification-dependent protein catabolic process	-6.42312	-4.52976	9/646	5685,5688,5693,6233,6386,7311,7314,7316,143471	PSMA4,PSMA7,PSMB5,RPS27A,SDCBP,UBA52,UBB,UBC,PSMA8
1_Member	Reactome Gene Sets	R-HSA-5654743	Signaling by FGFR4	-6.38115	-4.49074	4/41	6233,7311,7314,7316	RPS27A,UBA52,UBB,UBC
1_Member	Reactome Gene Sets	R-HSA-5696400	Dual Incision in GG-NER	-6.38115	-4.49074	4/41	6233,7311,7314,7316	RPS27A,UBA52,UBB,UBC
1_Member	GO Biological Processes	GO:0043632	modification-dependent macromolecule catabolic process	-6.36183	-4.47288	9/657	5685,5688,5693,6233,6386,7311,7314,7316,143471	PSMA4,PSMA7,PSMB5,RPS27A,SDCBP,UBA52,UBB,UBC,PSMA8
1_Member	Reactome Gene Sets	R-HSA-3769402	Deactivation of the beta-catenin transactivating complex	-6.33816	-4.45212	4/42	6233,7311,7314,7316	RPS27A,UBA52,UBB,UBC
1_Member	Reactome Gene Sets	R-HSA-5675221	Negative regulation of MAPK pathway	-6.29622	-4.41739	4/43	6233,7311,7314,7316	RPS27A,UBA52,UBB,UBC
1_Member	Reactome Gene Sets	R-HSA-5696395	Formation of Incision Complex in GG-NER	-6.29622	-4.41739	4/43	6233,7311,7314,7316	RPS27A,UBA52,UBB,UBC
1_Member	Reactome Gene Sets	R-HSA-9646399	Aggrephagy	-6.29622	-4.41739	4/43	6233,7311,7314,7316	RPS27A,UBA52,UBB,UBC
1_Member	Reactome Gene Sets	R-HSA-2173793	Transcriptional activity of SMAD2/SMAD3:SMAD4 heterotrimer	-6.2553	-4.38355	4/44	6233,7311,7314,7316	RPS27A,UBA52,UBB,UBC
1_Member	Reactome Gene Sets	R-HSA-75893	TNF signaling	-6.2553	-4.38355	4/44	6233,7311,7314,7316	RPS27A,UBA52,UBB,UBC
1_Member	Reactome Gene Sets	R-HSA-5696398	Nucleotide Excision Repair	-6.18174	-4.31139	5/111	60,6233,7311,7314,7316	ACTB,RPS27A,UBA52,UBB,UBC
1_Member	Reactome Gene Sets	R-HSA-1640170	Cell Cycle	-6.17402	-4.30647	9/692	5685,5688,5692,5693,6233,7311,7314,7316,143471	PSMA4,PSMA7,PSMB4,PSMB5,RPS27A,UBA52,UBB,UBC,PSMA8
1_Member	Reactome Gene Sets	R-HSA-69231	Cyclin D associated events in G1	-6.13814	-4.28289	4/47	6233,7311,7314,7316	RPS27A,UBA52,UBB,UBC
1_Member	Reactome Gene Sets	R-HSA-69236	G1 Phase	-6.13814	-4.28289	4/47	6233,7311,7314,7316	RPS27A,UBA52,UBB,UBC
1_Member	Reactome Gene Sets	R-HSA-2122947	NOTCH1 Intracellular Domain Regulates Transcription	-6.10082	-4.24965	4/48	6233,7311,7314,7316	RPS27A,UBA52,UBB,UBC
1_Member	Reactome Gene Sets	R-HSA-512988	Interleukin-3, Interleukin-5 and GM-CSF signaling	-6.10082	-4.24965	4/48	6233,7311,7314,7316	RPS27A,UBA52,UBB,UBC
1_Member	Reactome Gene Sets	R-HSA-73893	DNA Damage Bypass	-6.10082	-4.24965	4/48	6233,7311,7314,7316	RPS27A,UBA52,UBB,UBC
1_Member	Reactome Gene Sets	R-HSA-9012852	Signaling by NOTCH3	-6.0643	-4.21581	4/49	6233,7311,7314,7316	RPS27A,UBA52,UBB,UBC
1_Member	Reactome Gene Sets	R-HSA-9694635	Translation of Structural Proteins	-6.0643	-4.21581	4/49	6233,7311,7314,7316	RPS27A,UBA52,UBB,UBC
1_Member	Reactome Gene Sets	R-HSA-1227986	Signaling by ERBB2	-6.02856	-4.18405	4/50	6233,7311,7314,7316	RPS27A,UBA52,UBB,UBC
1_Member	Reactome Gene Sets	R-HSA-177929	Signaling by EGFR	-6.02856	-4.18405	4/50	6233,7311,7314,7316	RPS27A,UBA52,UBB,UBC
1_Member	Reactome Gene Sets	R-HSA-5654736	Signaling by FGFR1	-6.02856	-4.18405	4/50	6233,7311,7314,7316	RPS27A,UBA52,UBB,UBC
1_Member	Reactome Gene Sets	R-HSA-9678108	SARS-CoV-1 Infection	-5.99356	-4.15036	4/51	6233,7311,7314,7316	RPS27A,UBA52,UBB,UBC
1_Member	Reactome Gene Sets	R-HSA-6781823	Formation of TC-NER Pre-Incision Complex	-5.8927	-4.05343	4/54	6233,7311,7314,7316	RPS27A,UBA52,UBB,UBC
1_Member	Reactome Gene Sets	R-HSA-8848021	Signaling by PTK6	-5.8927	-4.05343	4/54	6233,7311,7314,7316	RPS27A,UBA52,UBB,UBC
1_Member	Reactome Gene Sets	R-HSA-9006927	Signaling by Non-Receptor Tyrosine Kinases	-5.8927	-4.05343	4/54	6233,7311,7314,7316	RPS27A,UBA52,UBB,UBC
1_Member	Reactome Gene Sets	R-HSA-168643	Nucleotide-binding domain, leucine rich repeat containing receptor (NLR) signaling pathways	-5.79753	-3.96086	4/57	6233,7311,7314,7316	RPS27A,UBA52,UBB,UBC
1_Member	Reactome Gene Sets	R-HSA-1236394	Signaling by ERBB4	-5.76696	-3.93801	4/58	6233,7311,7314,7316	RPS27A,UBA52,UBB,UBC
1_Member	Reactome Gene Sets	R-HSA-2644602	Signaling by NOTCH1 PEST Domain Mutants in Cancer	-5.76696	-3.93801	4/58	6233,7311,7314,7316	RPS27A,UBA52,UBB,UBC
1_Member	Reactome Gene Sets	R-HSA-2644603	Signaling by NOTCH1 in Cancer	-5.76696	-3.93801	4/58	6233,7311,7314,7316	RPS27A,UBA52,UBB,UBC
1_Member	Reactome Gene Sets	R-HSA-2644606	Constitutive Signaling by NOTCH1 PEST Domain Mutants	-5.76696	-3.93801	4/58	6233,7311,7314,7316	RPS27A,UBA52,UBB,UBC
1_Member	Reactome Gene Sets	R-HSA-2894858	Signaling by NOTCH1 HD+PEST Domain Mutants in Cancer	-5.76696	-3.93801	4/58	6233,7311,7314,7316	RPS27A,UBA52,UBB,UBC
1_Member	Reactome Gene Sets	R-HSA-2894862	Constitutive Signaling by NOTCH1 HD+PEST Domain Mutants	-5.76696	-3.93801	4/58	6233,7311,7314,7316	RPS27A,UBA52,UBB,UBC
1_Member	Reactome Gene Sets	R-HSA-162599	Late Phase of HIV Life Cycle	-5.69852	-3.87337	5/139	6233,7311,7314,7316,10015	RPS27A,UBA52,UBB,UBC,PDCD6IP
1_Member	Reactome Gene Sets	R-HSA-73887	Death Receptor Signalling	-5.668	-3.84411	5/141	6233,7311,7314,7316,57142	RPS27A,UBA52,UBB,UBC,RTN4
1_Member	Reactome Gene Sets	R-HSA-1834949	Cytosolic sensors of pathogen-associated DNA	-5.62195	-3.80182	4/63	6233,7311,7314,7316	RPS27A,UBA52,UBB,UBC
1_Member	Reactome Gene Sets	R-HSA-9033241	Peroxisomal protein import	-5.62195	-3.80182	4/63	6233,7311,7314,7316	RPS27A,UBA52,UBB,UBC
1_Member	Reactome Gene Sets	R-HSA-450294	MAP kinase activation	-5.59439	-3.77599	4/64	6233,7311,7314,7316	RPS27A,UBA52,UBB,UBC
1_Member	Reactome Gene Sets	R-HSA-8856828	Clathrin-mediated endocytosis	-5.59363	-3.77599	5/146	60,6233,7311,7314,7316	ACTB,RPS27A,UBA52,UBB,UBC
1_Member	WikiPathways	WP5124	Alzheimer's disease	-5.56768	-3.7521	6/267	5685,5688,5692,5693,57142,143471	PSMA4,PSMA7,PSMB4,PSMB5,RTN4,PSMA8
1_Member	Reactome Gene Sets	R-HSA-6782210	Gap-filling DNA repair synthesis and ligation in TC-NER	-5.56727	-3.7521	4/65	6233,7311,7314,7316	RPS27A,UBA52,UBB,UBC
1_Member	Reactome Gene Sets	R-HSA-6782135	Dual incision in TC-NER	-5.54059	-3.72665	4/66	6233,7311,7314,7316	RPS27A,UBA52,UBB,UBC
1_Member	Reactome Gene Sets	R-HSA-9679506	SARS-CoV Infections	-5.52189	-3.70918	5/151	3688,6233,7311,7314,7316	ITGB1,RPS27A,UBA52,UBB,UBC
1_Member	Reactome Gene Sets	R-HSA-5685942	HDR through Homologous Recombination (HRR)	-5.51432	-3.70528	4/67	6233,7311,7314,7316	RPS27A,UBA52,UBB,UBC
1_Member	Reactome Gene Sets	R-HSA-162587	HIV Life Cycle	-5.50783	-3.70001	5/152	6233,7311,7314,7316,10015	RPS27A,UBA52,UBB,UBC,PDCD6IP
1_Member	Reactome Gene Sets	R-HSA-400253	Circadian Clock	-5.43791	-3.63371	4/70	6233,7311,7314,7316	RPS27A,UBA52,UBB,UBC
1_Member	Reactome Gene Sets	R-HSA-1169408	ISG15 antiviral mechanism	-5.38884	-3.58942	4/72	6233,7311,7314,7316	RPS27A,UBA52,UBB,UBC
1_Member	Reactome Gene Sets	R-HSA-448424	Interleukin-17 signaling	-5.38884	-3.58942	4/72	6233,7311,7314,7316	RPS27A,UBA52,UBB,UBC
1_Member	Reactome Gene Sets	R-HSA-9694516	SARS-CoV-2 Infection	-5.38884	-3.58942	4/72	6233,7311,7314,7316	RPS27A,UBA52,UBB,UBC
1_Member	Reactome Gene Sets	R-HSA-170834	Signaling by TGF-beta Receptor Complex	-5.36483	-3.56779	4/73	6233,7311,7314,7316	RPS27A,UBA52,UBB,UBC
1_Member	Reactome Gene Sets	R-HSA-5654738	Signaling by FGFR2	-5.36483	-3.56779	4/73	6233,7311,7314,7316	RPS27A,UBA52,UBB,UBC
1_Member	Reactome Gene Sets	R-HSA-1980143	Signaling by NOTCH1	-5.34117	-3.54531	4/74	6233,7311,7314,7316	RPS27A,UBA52,UBB,UBC
1_Member	Reactome Gene Sets	R-HSA-71387	Metabolism of carbohydrates	-5.31883	-3.52667	6/295	3339,6233,7311,7314,7316,375790	HSPG2,RPS27A,UBA52,UBB,UBC,AGRN
1_Member	Reactome Gene Sets	R-HSA-204998	Cell death signalling via NRAGE, NRIF and NADE	-5.29482	-3.5083	4/76	6233,7311,7314,7316	RPS27A,UBA52,UBB,UBC
1_Member	Reactome Gene Sets	R-HSA-5693565	Recruitment and ATM-mediated phosphorylation of repair and signaling proteins at DNA double strand breaks	-5.27212	-3.48676	4/77	6233,7311,7314,7316	RPS27A,UBA52,UBB,UBC
1_Member	Reactome Gene Sets	R-HSA-5693606	DNA Double Strand Break Response	-5.24973	-3.46551	4/78	6233,7311,7314,7316	RPS27A,UBA52,UBB,UBC
1_Member	Reactome Gene Sets	R-HSA-6781827	Transcription-Coupled Nucleotide Excision Repair (TC-NER)	-5.22763	-3.44456	4/79	6233,7311,7314,7316	RPS27A,UBA52,UBB,UBC
1_Member	Reactome Gene Sets	R-HSA-1169410	Antiviral mechanism by IFN-stimulated genes	-5.20582	-3.42731	4/80	6233,7311,7314,7316	RPS27A,UBA52,UBB,UBC
1_Member	Reactome Gene Sets	R-HSA-9663891	Selective autophagy	-5.1843	-3.40692	4/81	6233,7311,7314,7316	RPS27A,UBA52,UBB,UBC
1_Member	Reactome Gene Sets	R-HSA-168928	DDX58/IFIH1-mediated induction of interferon-alpha/beta	-5.16305	-3.3868	4/82	6233,7311,7314,7316	RPS27A,UBA52,UBB,UBC
1_Member	GO Biological Processes	GO:0010498	proteasomal protein catabolic process	-5.13247	-3.35847	7/490	5685,5688,5692,5693,6386,7314,143471	PSMA4,PSMA7,PSMB4,PSMB5,SDCBP,UBB,PSMA8
1_Member	Reactome Gene Sets	R-HSA-168142	Toll Like Receptor 10 (TLR10) Cascade	-5.10088	-3.33135	4/85	6233,7311,7314,7316	RPS27A,UBA52,UBB,UBC
1_Member	Reactome Gene Sets	R-HSA-168176	Toll Like Receptor 5 (TLR5) Cascade	-5.10088	-3.33135	4/85	6233,7311,7314,7316	RPS27A,UBA52,UBB,UBC
1_Member	Reactome Gene Sets	R-HSA-975871	MyD88 cascade initiated on plasma membrane	-5.10088	-3.33135	4/85	6233,7311,7314,7316	RPS27A,UBA52,UBB,UBC
1_Member	Reactome Gene Sets	R-HSA-190236	Signaling by FGFR	-5.06069	-3.29227	4/87	6233,7311,7314,7316	RPS27A,UBA52,UBB,UBC
1_Member	Reactome Gene Sets	R-HSA-2565942	Regulation of PLK1 Activity at G2/M Transition	-5.04096	-3.27364	4/88	6233,7311,7314,7316	RPS27A,UBA52,UBB,UBC
1_Member	WikiPathways	WP2059	Alzheimer's disease and miRNA effects	-4.98925	-3.22742	6/337	5685,5688,5692,5693,57142,143471	PSMA4,PSMA7,PSMB4,PSMB5,RTN4,PSMA8
1_Member	Reactome Gene Sets	R-HSA-975138	TRAF6 mediated induction of NFkB and MAP kinases upon TLR7/8 or 9 activation	-4.98312	-3.22348	4/91	6233,7311,7314,7316	RPS27A,UBA52,UBB,UBC
1_Member	Reactome Gene Sets	R-HSA-6804756	Regulation of TP53 Activity through Phosphorylation	-4.96429	-3.2068	4/92	6233,7311,7314,7316	RPS27A,UBA52,UBB,UBC
1_Member	Reactome Gene Sets	R-HSA-975155	MyD88 dependent cascade initiated on endosome	-4.96429	-3.2068	4/92	6233,7311,7314,7316	RPS27A,UBA52,UBB,UBC
1_Member	Reactome Gene Sets	R-HSA-168181	Toll Like Receptor 7/8 (TLR7/8) Cascade	-4.94566	-3.19461	4/93	6233,7311,7314,7316	RPS27A,UBA52,UBB,UBC
1_Member	Reactome Gene Sets	R-HSA-168164	Toll Like Receptor 3 (TLR3) Cascade	-4.92725	-3.17832	4/94	6233,7311,7314,7316	RPS27A,UBA52,UBB,UBC
1_Member	Reactome Gene Sets	R-HSA-168138	Toll Like Receptor 9 (TLR9) Cascade	-4.89102	-3.14421	4/96	6233,7311,7314,7316	RPS27A,UBA52,UBB,UBC
1_Member	Reactome Gene Sets	R-HSA-5693607	Processing of DNA double-strand break ends	-4.85557	-3.11295	4/98	6233,7311,7314,7316	RPS27A,UBA52,UBB,UBC
1_Member	Reactome Gene Sets	R-HSA-166166	MyD88-independent TLR4 cascade	-4.83812	-3.09759	4/99	6233,7311,7314,7316	RPS27A,UBA52,UBB,UBC
1_Member	Reactome Gene Sets	R-HSA-937061	TRIF(TICAM1)-mediated TLR4 signaling	-4.83812	-3.09759	4/99	6233,7311,7314,7316	RPS27A,UBA52,UBB,UBC
1_Member	Reactome Gene Sets	R-HSA-166058	MyD88:MAL(TIRAP) cascade initiated on plasma membrane	-4.80378	-3.06841	4/101	6233,7311,7314,7316	RPS27A,UBA52,UBB,UBC
1_Member	Reactome Gene Sets	R-HSA-168188	Toll Like Receptor TLR6:TLR2 Cascade	-4.80378	-3.06841	4/101	6233,7311,7314,7316	RPS27A,UBA52,UBB,UBC
1_Member	Reactome Gene Sets	R-HSA-9006936	Signaling by TGFB family members	-4.78688	-3.05763	4/102	6233,7311,7314,7316	RPS27A,UBA52,UBB,UBC
1_Member	Reactome Gene Sets	R-HSA-168179	Toll Like Receptor TLR1:TLR2 Cascade	-4.75358	-3.02635	4/104	6233,7311,7314,7316	RPS27A,UBA52,UBB,UBC
1_Member	Reactome Gene Sets	R-HSA-181438	Toll Like Receptor 2 (TLR2) Cascade	-4.75358	-3.02635	4/104	6233,7311,7314,7316	RPS27A,UBA52,UBB,UBC
1_Member	Reactome Gene Sets	R-HSA-8856825	Cargo recognition for clathrin-mediated endocytosis	-4.72094	-2.99672	4/106	6233,7311,7314,7316	RPS27A,UBA52,UBB,UBC
1_Member	Reactome Gene Sets	R-HSA-2672351	Stimuli-sensing channels	-4.67317	-2.94995	4/109	6233,7311,7314,7316	RPS27A,UBA52,UBB,UBC
1_Member	Reactome Gene Sets	R-HSA-2559582	Senescence-Associated Secretory Phenotype (SASP)	-4.62676	-2.91047	4/112	6233,7311,7314,7316	RPS27A,UBA52,UBB,UBC
1_Member	Reactome Gene Sets	R-HSA-2559580	Oxidative Stress Induced Senescence	-4.43961	-2.73591	4/125	6233,7311,7314,7316	RPS27A,UBA52,UBB,UBC
1_Member	Reactome Gene Sets	R-HSA-5693567	HDR through Homologous Recombination (HRR) or Single Strand Annealing (SSA)	-4.3471	-2.65098	4/132	6233,7311,7314,7316	RPS27A,UBA52,UBB,UBC
1_Member	Reactome Gene Sets	R-HSA-166016	Toll Like Receptor 4 (TLR4) Cascade	-4.30902	-2.6157	4/135	6233,7311,7314,7316	RPS27A,UBA52,UBB,UBC
1_Member	Reactome Gene Sets	R-HSA-1632852	Macroautophagy	-4.29653	-2.60413	4/136	6233,7311,7314,7316	RPS27A,UBA52,UBB,UBC
1_Member	Reactome Gene Sets	R-HSA-5693538	Homology Directed Repair	-4.27182	-2.58221	4/138	6233,7311,7314,7316	RPS27A,UBA52,UBB,UBC
1_Member	Reactome Gene Sets	R-HSA-9612973	Autophagy	-4.11986	-2.43849	4/151	6233,7311,7314,7316	RPS27A,UBA52,UBB,UBC
1_Member	Reactome Gene Sets	R-HSA-168898	Toll-like Receptor Cascades	-4.05431	-2.38279	4/157	6233,7311,7314,7316	RPS27A,UBA52,UBB,UBC
1_Member	Reactome Gene Sets	R-HSA-5633007	Regulation of TP53 Activity	-4.02251	-2.35629	4/160	6233,7311,7314,7316	RPS27A,UBA52,UBB,UBC
1_Member	Reactome Gene Sets	R-HSA-9609507	Protein localization	-3.99134	-2.32686	4/163	6233,7311,7314,7316	RPS27A,UBA52,UBB,UBC
1_Member	Reactome Gene Sets	R-HSA-5693532	DNA Double-Strand Break Repair	-3.95071	-2.28971	4/167	6233,7311,7314,7316	RPS27A,UBA52,UBB,UBC
1_Member	Reactome Gene Sets	R-HSA-73894	DNA Repair	-3.86303	-2.20794	5/335	60,6233,7311,7314,7316	ACTB,RPS27A,UBA52,UBB,UBC
1_Member	Reactome Gene Sets	R-HSA-2559583	Cellular Senescence	-3.67534	-2.0313	4/197	6233,7311,7314,7316	RPS27A,UBA52,UBB,UBC
1_Member	Reactome Gene Sets	R-HSA-199991	Membrane Trafficking	-3.47525	-1.8427	6/634	60,2512,6233,7311,7314,7316	ACTB,FTL,RPS27A,UBA52,UBB,UBC
1_Member	Reactome Gene Sets	R-HSA-5653656	Vesicle-mediated transport	-3.33774	-1.71481	6/673	60,2512,6233,7311,7314,7316	ACTB,FTL,RPS27A,UBA52,UBB,UBC
1_Member	Reactome Gene Sets	R-HSA-446203	Asparagine N-linked glycosylation	-2.96699	-1.37318	4/304	6233,7311,7314,7316	RPS27A,UBA52,UBB,UBC
1_Member	Reactome Gene Sets	R-HSA-3700989	Transcriptional Regulation by TP53	-2.67632	-1.09923	4/365	6233,7311,7314,7316	RPS27A,UBA52,UBB,UBC
1_Member	GO Biological Processes	GO:0006511	ubiquitin-dependent protein catabolic process	-2.60779	-1.03707	5/636	5685,5688,5693,6386,143471	PSMA4,PSMA7,PSMB5,SDCBP,PSMA8
1_Member	WikiPathways	WP3594	Circadian rhythm genes	-2.439	-0.882795	3/207	6233,7311,7316	RPS27A,UBA52,UBC
2_Summary	KEGG Pathway	hsa04512	ECM-receptor interaction	-14.4037	-11.8344	9/82	1291,1292,1293,3339,3688,7058,7059,284217,375790,975,80781,60,6233,7311,7314,7316,4314,4240,10085,6386	COL6A1,COL6A2,COL6A3,HSPG2,ITGB1,THBS2,THBS3,LAMA1,AGRN,CD81,COL18A1,ACTB,RPS27A,UBA52,UBB,UBC,MMP3,MFGE8,EDIL3,SDCBP
2_Member	KEGG Pathway	hsa04512	ECM-receptor interaction	-14.4037	-11.8344	9/82	1291,1292,1293,3339,3688,7058,7059,284217,375790	COL6A1,COL6A2,COL6A3,HSPG2,ITGB1,THBS2,THBS3,LAMA1,AGRN
2_Member	KEGG Pathway	ko04512	ECM-receptor interaction	-14.4037	-11.8344	9/82	1291,1292,1293,3339,3688,7058,7059,284217,375790	COL6A1,COL6A2,COL6A3,HSPG2,ITGB1,THBS2,THBS3,LAMA1,AGRN
2_Member	Canonical Pathways	M18	PID INTEGRIN1 PATHWAY	-13.187	-10.7747	8/66	975,1291,1292,1293,3688,7058,80781,284217	CD81,COL6A1,COL6A2,COL6A3,ITGB1,THBS2,COL18A1,LAMA1
2_Member	Canonical Pathways	M5887	NABA BASEMENT MEMBRANES	-12.7587	-10.3838	7/40	1291,1292,1293,3339,80781,284217,375790	COL6A1,COL6A2,COL6A3,HSPG2,COL18A1,LAMA1,AGRN
2_Member	Reactome Gene Sets	R-HSA-9006934	Signaling by Receptor Tyrosine Kinases	-11.0234	-8.75855	12/521	60,1291,1292,1293,3688,6233,7058,7059,7311,7314,7316,284217	ACTB,COL6A1,COL6A2,COL6A3,ITGB1,RPS27A,THBS2,THBS3,UBA52,UBB,UBC,LAMA1
2_Member	Reactome Gene Sets	R-HSA-3000178	ECM proteoglycans	-10.7066	-8.45884	7/76	1291,1292,1293,3339,3688,284217,375790	COL6A1,COL6A2,COL6A3,HSPG2,ITGB1,LAMA1,AGRN
2_Member	Reactome Gene Sets	R-HSA-216083	Integrin cell surface interactions	-10.3572	-8.11933	7/85	1291,1292,1293,3339,3688,80781,375790	COL6A1,COL6A2,COL6A3,HSPG2,ITGB1,COL18A1,AGRN
2_Member	KEGG Pathway	hsa04510	Focal adhesion	-9.28495	-7.09988	8/199	60,1291,1292,1293,3688,7058,7059,284217	ACTB,COL6A1,COL6A2,COL6A3,ITGB1,THBS2,THBS3,LAMA1
2_Member	KEGG Pathway	ko04510	Focal adhesion	-9.28495	-7.09988	8/199	60,1291,1292,1293,3688,7058,7059,284217	ACTB,COL6A1,COL6A2,COL6A3,ITGB1,THBS2,THBS3,LAMA1
2_Member	Reactome Gene Sets	R-HSA-1474244	Extracellular matrix organization	-9.27653	-7.09988	9/301	1291,1292,1293,3339,3688,4314,80781,284217,375790	COL6A1,COL6A2,COL6A3,HSPG2,ITGB1,MMP3,COL18A1,LAMA1,AGRN
2_Member	Reactome Gene Sets	R-HSA-186797	Signaling by PDGF	-7.60322	-5.58287	5/58	1291,1292,1293,7058,7059	COL6A1,COL6A2,COL6A3,THBS2,THBS3
2_Member	Reactome Gene Sets	R-HSA-2022090	Assembly of collagen fibrils and other multimeric structures	-7.49126	-5.48939	5/61	1291,1292,1293,4314,80781	COL6A1,COL6A2,COL6A3,MMP3,COL18A1
2_Member	Reactome Gene Sets	R-HSA-1442490	Collagen degradation	-7.38493	-5.39244	5/64	1291,1292,1293,4314,80781	COL6A1,COL6A2,COL6A3,MMP3,COL18A1
2_Member	Reactome Gene Sets	R-HSA-1474228	Degradation of the extracellular matrix	-7.21199	-5.2341	6/140	1291,1292,1293,3339,4314,80781	COL6A1,COL6A2,COL6A3,HSPG2,MMP3,COL18A1
2_Member	Canonical Pathways	M160	PID AVB3 INTEGRIN PATHWAY	-7.06484	-5.10107	5/74	1291,1292,1293,4240,10085	COL6A1,COL6A2,COL6A3,MFGE8,EDIL3
2_Member	Reactome Gene Sets	R-HSA-1474290	Collagen formation	-6.63656	-4.72356	5/90	1291,1292,1293,4314,80781	COL6A1,COL6A2,COL6A3,MMP3,COL18A1
2_Member	Reactome Gene Sets	R-HSA-419037	NCAM1 interactions	-6.33816	-4.45212	4/42	1291,1292,1293,375790	COL6A1,COL6A2,COL6A3,AGRN
2_Member	WikiPathways	WP2911	miRNA targets in ECM and membrane receptors	-6.29622	-4.41739	4/43	1291,1292,1293,7058	COL6A1,COL6A2,COL6A3,THBS2
2_Member	WikiPathways	WP306	Focal adhesion	-6.27161	-4.3942	6/202	60,1292,3688,7058,7059,284217	ACTB,COL6A2,ITGB1,THBS2,THBS3,LAMA1
2_Member	Canonical Pathways	M3005	NABA COLLAGENS	-6.2553	-4.38355	4/44	1291,1292,1293,80781	COL6A1,COL6A2,COL6A3,COL18A1
2_Member	Reactome Gene Sets	R-HSA-8948216	Collagen chain trimerization	-6.2553	-4.38355	4/44	1291,1292,1293,80781	COL6A1,COL6A2,COL6A3,COL18A1
2_Member	Canonical Pathways	M198	PID SYNDECAN 1 PATHWAY	-6.1763	-4.30735	4/46	1291,1292,1293,6386	COL6A1,COL6A2,COL6A3,SDCBP
2_Member	KEGG Pathway	ko04151	PI3K-Akt signaling pathway	-6.16346	-4.29868	7/342	1291,1292,1293,3688,7058,7059,284217	COL6A1,COL6A2,COL6A3,ITGB1,THBS2,THBS3,LAMA1
2_Member	WikiPathways	WP4172	PI3K-Akt signaling pathway	-6.1381	-4.28289	7/345	1291,1292,1293,3688,7058,7059,284217	COL6A1,COL6A2,COL6A3,ITGB1,THBS2,THBS3,LAMA1
2_Member	KEGG Pathway	hsa04151	PI3K-Akt signaling pathway	-5.85851	-4.02054	7/380	1291,1292,1293,3688,7058,7059,284217	COL6A1,COL6A2,COL6A3,ITGB1,THBS2,THBS3,LAMA1
2_Member	Reactome Gene Sets	R-HSA-375165	NCAM signaling for neurite out-growth	-5.62195	-3.80182	4/63	1291,1292,1293,375790	COL6A1,COL6A2,COL6A3,AGRN
2_Member	Reactome Gene Sets	R-HSA-1650814	Collagen biosynthesis and modifying enzymes	-5.51432	-3.70528	4/67	1291,1292,1293,80781	COL6A1,COL6A2,COL6A3,COL18A1
2_Member	KEGG Pathway	ko04974	Protein digestion and absorption	-5.00218	-3.23926	4/90	1291,1292,1293,80781	COL6A1,COL6A2,COL6A3,COL18A1
2_Member	KEGG Pathway	hsa04974	Protein digestion and absorption	-4.92725	-3.17832	4/94	1291,1292,1293,80781	COL6A1,COL6A2,COL6A3,COL18A1
2_Member	WikiPathways	WP3932	Focal adhesion: PI3K-Akt-mTOR-signaling pathway	-4.0272	-2.35922	5/309	1292,3688,7058,7059,284217	COL6A2,ITGB1,THBS2,THBS3,LAMA1
3_Summary	Canonical Pathways	M5884	NABA CORE MATRISOME	-14.2974	-11.7553	12/275	1291,1292,1293,3339,4240,7058,7059,10085,64129,80781,284217,375790	COL6A1,COL6A2,COL6A3,HSPG2,MFGE8,THBS2,THBS3,EDIL3,TINAGL1,COL18A1,LAMA1,AGRN
3_Member	Canonical Pathways	M5884	NABA CORE MATRISOME	-14.2974	-11.7553	12/275	1291,1292,1293,3339,4240,7058,7059,10085,64129,80781,284217,375790	COL6A1,COL6A2,COL6A3,HSPG2,MFGE8,THBS2,THBS3,EDIL3,TINAGL1,COL18A1,LAMA1,AGRN
3_Member	Canonical Pathways	M3008	NABA ECM GLYCOPROTEINS	-7.80681	-5.76524	7/196	4240,7058,7059,10085,64129,284217,375790	MFGE8,THBS2,THBS3,EDIL3,TINAGL1,LAMA1,AGRN
4_Summary	KEGG Pathway	ko05205	Proteoglycans in cancer	-7.7018	-5.67051	7/203	60,816,817,818,967,3339,3688,3105,301,302,3921,4314,9961	ACTB,CAMK2B,CAMK2D,CAMK2G,CD63,HSPG2,ITGB1,HLA-A,ANXA1,ANXA2,RPSA,MMP3,MVP
4_Member	KEGG Pathway	ko05205	Proteoglycans in cancer	-7.7018	-5.67051	7/203	60,816,817,818,967,3339,3688	ACTB,CAMK2B,CAMK2D,CAMK2G,CD63,HSPG2,ITGB1
4_Member	KEGG Pathway	hsa05205	Proteoglycans in cancer	-7.48904	-5.48905	7/218	60,816,817,818,967,3339,3688	ACTB,CAMK2B,CAMK2D,CAMK2G,CD63,HSPG2,ITGB1
4_Member	Reactome Gene Sets	R-HSA-9656223	Signaling by RAF1 mutants	-6.29622	-4.41739	4/43	60,816,817,818	ACTB,CAMK2B,CAMK2D,CAMK2G
4_Member	Reactome Gene Sets	R-HSA-111932	CaMK IV-mediated phosphorylation of CREB	-6.1724	-4.30623	3/12	816,817,818	CAMK2B,CAMK2D,CAMK2G
4_Member	Reactome Gene Sets	R-HSA-6802946	Signaling by moderate kinase activity BRAF mutants	-6.13814	-4.28289	4/47	60,816,817,818	ACTB,CAMK2B,CAMK2D,CAMK2G
4_Member	Reactome Gene Sets	R-HSA-6802949	Signaling by RAS mutants	-6.13814	-4.28289	4/47	60,816,817,818	ACTB,CAMK2B,CAMK2D,CAMK2G
4_Member	Reactome Gene Sets	R-HSA-6802955	Paradoxical activation of RAF signaling by kinase inactive BRAF	-6.13814	-4.28289	4/47	60,816,817,818	ACTB,CAMK2B,CAMK2D,CAMK2G
4_Member	Reactome Gene Sets	R-HSA-9649948	Signaling downstream of RAS mutants	-6.13814	-4.28289	4/47	60,816,817,818	ACTB,CAMK2B,CAMK2D,CAMK2G
4_Member	Reactome Gene Sets	R-HSA-6802952	Signaling by BRAF and RAF1 fusions	-5.51432	-3.70528	4/67	60,816,817,818	ACTB,CAMK2B,CAMK2D,CAMK2G
4_Member	Canonical Pathways	M16518	ST WNT CA2 CYCLIC GMP PATHWAY	-5.46152	-3.65612	3/20	816,817,818	CAMK2B,CAMK2D,CAMK2G
4_Member	Reactome Gene Sets	R-HSA-442982	Ras activation upon Ca2+ influx through NMDA receptor	-5.39503	-3.59203	3/21	816,817,818	CAMK2B,CAMK2D,CAMK2G
4_Member	Reactome Gene Sets	R-HSA-438066	Unblocking of NMDA receptors, glutamate binding and activation	-5.33181	-3.5383	3/22	816,817,818	CAMK2B,CAMK2D,CAMK2G
4_Member	Reactome Gene Sets	R-HSA-9617324	Negative regulation of NMDA receptor-mediated neuronal transmission	-5.33181	-3.5383	3/22	816,817,818	CAMK2B,CAMK2D,CAMK2G
4_Member	KEGG Pathway	ko04971	Gastric acid secretion	-5.31784	-3.52667	4/75	60,816,817,818	ACTB,CAMK2B,CAMK2D,CAMK2G
4_Member	KEGG Pathway	hsa04971	Gastric acid secretion	-5.29482	-3.5083	4/76	60,816,817,818	ACTB,CAMK2B,CAMK2D,CAMK2G
4_Member	Reactome Gene Sets	R-HSA-3371571	HSF1-dependent transactivation	-5.21402	-3.43324	3/24	816,817,818	CAMK2B,CAMK2D,CAMK2G
4_Member	Reactome Gene Sets	R-HSA-9620244	Long-term potentiation	-5.21402	-3.43324	3/24	816,817,818	CAMK2B,CAMK2D,CAMK2G
4_Member	Reactome Gene Sets	R-HSA-6802957	Oncogenic MAPK signaling	-5.12134	-3.34847	4/84	60,816,817,818	ACTB,CAMK2B,CAMK2D,CAMK2G
4_Member	Reactome Gene Sets	R-HSA-877300	Interferon gamma signaling	-4.98312	-3.22348	4/91	816,817,818,3105	CAMK2B,CAMK2D,CAMK2G,HLA-A
4_Member	Reactome Gene Sets	R-HSA-442742	CREB1 phosphorylation through NMDA receptor-mediated activation of RAS signaling	-4.95972	-3.20416	3/29	816,817,818	CAMK2B,CAMK2D,CAMK2G
4_Member	Reactome Gene Sets	R-HSA-397014	Muscle contraction	-4.95949	-3.20416	5/197	301,302,816,817,818	ANXA1,ANXA2,CAMK2B,CAMK2D,CAMK2G
4_Member	Reactome Gene Sets	R-HSA-399719	Trafficking of AMPA receptors	-4.87066	-3.127	3/31	816,817,818	CAMK2B,CAMK2D,CAMK2G
4_Member	Reactome Gene Sets	R-HSA-399721	Glutamate binding, activation of AMPA receptors and synaptic plasticity	-4.87066	-3.127	3/31	816,817,818	CAMK2B,CAMK2D,CAMK2G
4_Member	Reactome Gene Sets	R-HSA-9022692	Regulation of MECP2 expression and activity	-4.78742	-3.05763	3/33	816,817,818	CAMK2B,CAMK2D,CAMK2G
4_Member	Reactome Gene Sets	R-HSA-5576892	Phase 0 - rapid depolarisation	-4.74775	-3.02253	3/34	816,817,818	CAMK2B,CAMK2D,CAMK2G
4_Member	WikiPathways	WP4875	Disruption of postsynaptic signaling by CNV	-4.74775	-3.02253	3/34	816,817,818	CAMK2B,CAMK2D,CAMK2G
4_Member	Reactome Gene Sets	R-HSA-5673000	RAF activation	-4.67195	-2.94972	3/36	816,817,818	CAMK2B,CAMK2D,CAMK2G
4_Member	Reactome Gene Sets	R-HSA-111933	Calmodulin induced events	-4.63567	-2.91643	3/37	816,817,818	CAMK2B,CAMK2D,CAMK2G
4_Member	Reactome Gene Sets	R-HSA-111997	CaM pathway	-4.63567	-2.91643	3/37	816,817,818	CAMK2B,CAMK2D,CAMK2G
4_Member	Reactome Gene Sets	R-HSA-111996	Ca-dependent events	-4.5661	-2.8543	3/39	816,817,818	CAMK2B,CAMK2D,CAMK2G
4_Member	Canonical Pathways	M161	PID IFNG PATHWAY	-4.53269	-2.82323	3/40	816,817,818	CAMK2B,CAMK2D,CAMK2G
4_Member	Reactome Gene Sets	R-HSA-9609736	Assembly and cell surface presentation of NMDA receptors	-4.50014	-2.79549	3/41	816,817,818	CAMK2B,CAMK2D,CAMK2G
4_Member	Reactome Gene Sets	R-HSA-1489509	DAG and IP3 signaling	-4.43745	-2.73471	3/43	816,817,818	CAMK2B,CAMK2D,CAMK2G
4_Member	WikiPathways	WP4756	Renin-angiotensin-aldosterone system (RAAS)	-4.40723	-2.70922	3/44	816,817,818	CAMK2B,CAMK2D,CAMK2G
4_Member	WikiPathways	WP4008	NO/cGMP/PKG mediated neuroprotection	-4.29311	-2.60257	3/48	816,817,818	CAMK2B,CAMK2D,CAMK2G
4_Member	Reactome Gene Sets	R-HSA-112043	PLC beta mediated events	-4.21382	-2.52697	3/51	816,817,818	CAMK2B,CAMK2D,CAMK2G
4_Member	KEGG Pathway	ko04921	Oxytocin signaling pathway	-4.10875	-2.43008	4/152	60,816,817,818	ACTB,CAMK2B,CAMK2D,CAMK2G
4_Member	Reactome Gene Sets	R-HSA-112040	G-protein mediated events	-4.09186	-2.41679	3/56	816,817,818	CAMK2B,CAMK2D,CAMK2G
4_Member	Reactome Gene Sets	R-HSA-5578775	Ion homeostasis	-4.09186	-2.41679	3/56	816,817,818	CAMK2B,CAMK2D,CAMK2G
4_Member	Reactome Gene Sets	R-HSA-936837	Ion transport by P-type ATPases	-4.06883	-2.39465	3/57	816,817,818	CAMK2B,CAMK2D,CAMK2G
4_Member	WikiPathways	WP289	Myometrial relaxation and contraction pathways	-4.04364	-2.37478	4/158	60,816,817,818	ACTB,CAMK2B,CAMK2D,CAMK2G
4_Member	KEGG Pathway	hsa04921	Oxytocin signaling pathway	-4.01206	-2.3467	4/161	60,816,817,818	ACTB,CAMK2B,CAMK2D,CAMK2G
4_Member	Reactome Gene Sets	R-HSA-8986944	Transcriptional Regulation by MECP2	-3.95964	-2.29777	3/62	816,817,818	CAMK2B,CAMK2D,CAMK2G
4_Member	KEGG Pathway	hsa05214	Glioma	-3.9185	-2.25922	3/64	816,817,818	CAMK2B,CAMK2D,CAMK2G
4_Member	KEGG Pathway	ko05214	Glioma	-3.9185	-2.25922	3/64	816,817,818	CAMK2B,CAMK2D,CAMK2G
4_Member	KEGG Pathway	hsa04360	Axon guidance	-3.87244	-2.21574	4/175	816,817,818,3688	CAMK2B,CAMK2D,CAMK2G,ITGB1
4_Member	KEGG Pathway	ko04360	Axon guidance	-3.87244	-2.21574	4/175	816,817,818,3688	CAMK2B,CAMK2D,CAMK2G,ITGB1
4_Member	KEGG Pathway	hsa04720	Long-term potentiation	-3.85923	-2.20679	3/67	816,817,818	CAMK2B,CAMK2D,CAMK2G
4_Member	KEGG Pathway	ko04720	Long-term potentiation	-3.85923	-2.20679	3/67	816,817,818	CAMK2B,CAMK2D,CAMK2G
4_Member	KEGG Pathway	ko05031	Amphetamine addiction	-3.84008	-2.18849	3/68	816,817,818	CAMK2B,CAMK2D,CAMK2G
4_Member	WikiPathways	WP4341	Non-genomic actions of 1,25 dihydroxyvitamin D3	-3.78436	-2.13614	3/71	816,817,818	CAMK2B,CAMK2D,CAMK2G
4_Member	KEGG Pathway	hsa05031	Amphetamine addiction	-3.78436	-2.13614	3/71	816,817,818	CAMK2B,CAMK2D,CAMK2G
4_Member	KEGG Pathway	hsa05152	Tuberculosis	-3.71801	-2.07147	4/192	816,817,818,3921	CAMK2B,CAMK2D,CAMK2G,RPSA
4_Member	Reactome Gene Sets	R-HSA-438064	Post NMDA receptor activation events	-3.6308	-1.98759	3/80	816,817,818	CAMK2B,CAMK2D,CAMK2G
4_Member	KEGG Pathway	ko04925	Aldosterone synthesis and secretion	-3.59912	-1.9584	3/82	816,817,818	CAMK2B,CAMK2D,CAMK2G
4_Member	KEGG Pathway	hsa04012	ErbB signaling pathway	-3.53811	-1.89986	3/86	816,817,818	CAMK2B,CAMK2D,CAMK2G
4_Member	KEGG Pathway	ko04012	ErbB signaling pathway	-3.53811	-1.89986	3/86	816,817,818	CAMK2B,CAMK2D,CAMK2G
4_Member	Reactome Gene Sets	R-HSA-3371556	Cellular response to heat stress	-3.49427	-1.85929	3/89	816,817,818	CAMK2B,CAMK2D,CAMK2G
4_Member	GO Biological Processes	GO:0010959	regulation of metal ion transport	-3.47709	-1.84374	5/406	816,817,818,967,3688	CAMK2B,CAMK2D,CAMK2G,CD63,ITGB1
4_Member	WikiPathways	WP673	ErbB signaling pathway	-3.46589	-1.83415	3/91	816,817,818	CAMK2B,CAMK2D,CAMK2G
4_Member	Reactome Gene Sets	R-HSA-111885	Opioid Signalling	-3.45194	-1.82343	3/92	816,817,818	CAMK2B,CAMK2D,CAMK2G
4_Member	KEGG Pathway	hsa04911	Insulin secretion	-3.45194	-1.82343	3/92	816,817,818	CAMK2B,CAMK2D,CAMK2G
4_Member	KEGG Pathway	hsa04912	GnRH signaling pathway	-3.45194	-1.82343	3/92	816,817,818	CAMK2B,CAMK2D,CAMK2G
4_Member	KEGG Pathway	ko04912	GnRH signaling pathway	-3.45194	-1.82343	3/92	816,817,818	CAMK2B,CAMK2D,CAMK2G
4_Member	Reactome Gene Sets	R-HSA-442755	Activation of NMDA receptors and postsynaptic events	-3.43815	-1.81044	3/93	816,817,818	CAMK2B,CAMK2D,CAMK2G
4_Member	GO Biological Processes	GO:0043502	regulation of muscle adaptation	-3.37144	-1.74692	3/98	816,817,818	CAMK2B,CAMK2D,CAMK2G
4_Member	KEGG Pathway	hsa04713	circadian entrainment	-3.34575	-1.72202	3/100	816,817,818	CAMK2B,CAMK2D,CAMK2G
4_Member	KEGG Pathway	hsa04916	Melanogenesis	-3.3331	-1.71254	3/101	816,817,818	CAMK2B,CAMK2D,CAMK2G
4_Member	KEGG Pathway	ko04916	Melanogenesis	-3.3331	-1.71254	3/101	816,817,818	CAMK2B,CAMK2D,CAMK2G
4_Member	KEGG Pathway	hsa04925	aldosterone synthesis and secretion	-3.32058	-1.70081	3/102	816,817,818	CAMK2B,CAMK2D,CAMK2G
4_Member	KEGG Pathway	ko04922	Glucagon signaling pathway	-3.3082	-1.68921	3/103	816,817,818	CAMK2B,CAMK2D,CAMK2G
4_Member	KEGG Pathway	hsa04750	inflammatory mediator regulation of trp channels	-3.29593	-1.6793	3/104	816,817,818	CAMK2B,CAMK2D,CAMK2G
4_Member	KEGG Pathway	hsa04922	Glucagon signaling pathway	-3.25987	-1.6448	3/107	816,817,818	CAMK2B,CAMK2D,CAMK2G
4_Member	KEGG Pathway	hsa04725	Cholinergic synapse	-3.16867	-1.55669	3/115	816,817,818	CAMK2B,CAMK2D,CAMK2G
4_Member	WikiPathways	WP428	Wnt signaling	-3.13617	-1.52574	3/118	816,817,818	CAMK2B,CAMK2D,CAMK2G
4_Member	KEGG Pathway	hsa04066	HIF-1 signaling pathway	-3.12553	-1.5174	3/119	816,817,818	CAMK2B,CAMK2D,CAMK2G
4_Member	KEGG Pathway	hsa04722	Neurotrophin signaling pathway	-3.12553	-1.5174	3/119	816,817,818	CAMK2B,CAMK2D,CAMK2G
4_Member	KEGG Pathway	ko04722	Neurotrophin signaling pathway	-3.12553	-1.5174	3/119	816,817,818	CAMK2B,CAMK2D,CAMK2G
4_Member	GO Biological Processes	GO:0043500	muscle adaptation	-3.10453	-1.49793	3/121	816,817,818	CAMK2B,CAMK2D,CAMK2G
4_Member	KEGG Pathway	hsa04114	Oocyte meiosis	-3.0737	-1.47015	3/124	816,817,818	CAMK2B,CAMK2D,CAMK2G
4_Member	KEGG Pathway	ko04114	Oocyte meiosis	-3.0737	-1.47015	3/124	816,817,818	CAMK2B,CAMK2D,CAMK2G
4_Member	Reactome Gene Sets	R-HSA-5576891	Cardiac conduction	-3.02403	-1.42275	3/129	816,817,818	CAMK2B,CAMK2D,CAMK2G
4_Member	KEGG Pathway	ko04728	Dopaminergic synapse	-3.01434	-1.41456	3/130	816,817,818	CAMK2B,CAMK2D,CAMK2G
4_Member	KEGG Pathway	hsa04728	Dopaminergic synapse	-2.99519	-1.39691	3/132	816,817,818	CAMK2B,CAMK2D,CAMK2G
4_Member	KEGG Pathway	hsa04310	Wnt signaling pathway	-2.89508	-1.30847	3/143	816,817,818	CAMK2B,CAMK2D,CAMK2G
4_Member	KEGG Pathway	ko04310	Wnt signaling pathway	-2.89508	-1.30847	3/143	816,817,818	CAMK2B,CAMK2D,CAMK2G
4_Member	Reactome Gene Sets	R-HSA-418594	G alpha (i) signalling events	-2.89493	-1.30847	4/318	301,816,817,818	ANXA1,CAMK2B,CAMK2D,CAMK2G
4_Member	WikiPathways	WP5083	Neuroinflammation and glutamatergic signaling	-2.88638	-1.30137	3/144	816,817,818	CAMK2B,CAMK2D,CAMK2G
4_Member	KEGG Pathway	ko04261	Adrenergic signaling in cardiomyocytes	-2.88638	-1.30137	3/144	816,817,818	CAMK2B,CAMK2D,CAMK2G
4_Member	KEGG Pathway	hsa04261	Adrenergic signaling in cardiomyocytes	-2.86068	-1.27712	3/147	816,817,818	CAMK2B,CAMK2D,CAMK2G
4_Member	WikiPathways	WP536	Calcium regulation in cardiac cells	-2.81905	-1.23693	3/152	816,817,818	CAMK2B,CAMK2D,CAMK2G
4_Member	Reactome Gene Sets	R-HSA-388396	GPCR downstream signalling	-2.62857	-1.05574	5/629	301,816,817,818,4314	ANXA1,CAMK2B,CAMK2D,CAMK2G,MMP3
4_Member	KEGG Pathway	ko05152	Tuberculosis	-2.61681	-1.04539	3/179	816,817,818	CAMK2B,CAMK2D,CAMK2G
4_Member	KEGG Pathway	hsa04020	Calcium signaling pathway	-2.59638	-1.02706	3/182	816,817,818	CAMK2B,CAMK2D,CAMK2G
4_Member	KEGG Pathway	ko04020	Calcium signaling pathway	-2.59638	-1.02706	3/182	816,817,818	CAMK2B,CAMK2D,CAMK2G
4_Member	KEGG Pathway	ko04024	cAMP signaling pathway	-2.49318	-0.930122	3/198	816,817,818	CAMK2B,CAMK2D,CAMK2G
4_Member	Reactome Gene Sets	R-HSA-112314	Neurotransmitter receptors and postsynaptic signal transmission	-2.45082	-0.891885	3/205	816,817,818	CAMK2B,CAMK2D,CAMK2G
4_Member	GO Biological Processes	GO:0006816	calcium ion transport	-2.44982	-0.891568	4/422	302,816,817,818	ANXA2,CAMK2B,CAMK2D,CAMK2G
4_Member	GO Biological Processes	GO:0043269	regulation of ion transport	-2.44256	-0.88562	5/695	816,817,818,967,3688	CAMK2B,CAMK2D,CAMK2G,CD63,ITGB1
4_Member	Reactome Gene Sets	R-HSA-372790	Signaling by GPCR	-2.41881	-0.86328	5/704	301,816,817,818,4314	ANXA1,CAMK2B,CAMK2D,CAMK2G,MMP3
4_Member	KEGG Pathway	hsa04024	cAMP signaling pathway	-2.33255	-0.783757	3/226	816,817,818	CAMK2B,CAMK2D,CAMK2G
4_Member	GO Biological Processes	GO:0046777	protein autophosphorylation	-2.32722	-0.779094	3/227	816,817,9961	CAMK2B,CAMK2D,MVP
4_Member	GO Biological Processes	GO:0090257	regulation of muscle system process	-2.20169	-0.660841	3/252	816,817,818	CAMK2B,CAMK2D,CAMK2G
4_Member	GO Biological Processes	GO:0051924	regulation of calcium ion transport	-2.18755	-0.64801	3/255	816,817,818	CAMK2B,CAMK2D,CAMK2G
4_Member	Reactome Gene Sets	R-HSA-112315	Transmission across Chemical Synapses	-2.11949	-0.581254	3/270	816,817,818	CAMK2B,CAMK2D,CAMK2G
5_Summary	Reactome Gene Sets	R-HSA-3000157	Laminin interactions	-6.94365	-4.99691	4/30	3339,3688,80781,284217,375790,6386,60,816,7314,7804,57142,10015	HSPG2,ITGB1,COL18A1,LAMA1,AGRN,SDCBP,ACTB,CAMK2B,UBB,LRP8,RTN4,PDCD6IP
5_Member	Reactome Gene Sets	R-HSA-3000157	Laminin interactions	-6.94365	-4.99691	4/30	3339,3688,80781,284217	HSPG2,ITGB1,COL18A1,LAMA1
5_Member	Reactome Gene Sets	R-HSA-3000171	Non-integrin membrane-ECM interactions	-5.73694	-3.91053	4/59	3339,3688,284217,375790	HSPG2,ITGB1,LAMA1,AGRN
5_Member	Canonical Pathways	M165	PID SYNDECAN 4 PATHWAY	-4.82836	-3.08886	3/32	3688,6386,284217	ITGB1,SDCBP,LAMA1
5_Member	Canonical Pathways	M240	PID SYNDECAN 2 PATHWAY	-4.78742	-3.05763	3/33	3688,6386,284217	ITGB1,SDCBP,LAMA1
5_Member	Reactome Gene Sets	R-HSA-373760	L1CAM interactions	-4.52332	-2.81675	4/119	60,3688,6386,284217	ACTB,ITGB1,SDCBP,LAMA1
5_Member	GO Biological Processes	GO:0048812	neuron projection morphogenesis	-4.5019	-2.79629	7/614	60,816,3688,7314,7804,57142,284217	ACTB,CAMK2B,ITGB1,UBB,LRP8,RTN4,LAMA1
5_Member	GO Biological Processes	GO:0120039	plasma membrane bounded cell projection morphogenesis	-4.43532	-2.73352	7/629	60,816,3688,7314,7804,57142,284217	ACTB,CAMK2B,ITGB1,UBB,LRP8,RTN4,LAMA1
5_Member	GO Biological Processes	GO:0048858	cell projection morphogenesis	-4.41786	-2.71709	7/633	60,816,3688,7314,7804,57142,284217	ACTB,CAMK2B,ITGB1,UBB,LRP8,RTN4,LAMA1
5_Member	GO Biological Processes	GO:0032990	cell part morphogenesis	-4.34079	-2.6456	7/651	60,816,3688,7314,7804,57142,284217	ACTB,CAMK2B,ITGB1,UBB,LRP8,RTN4,LAMA1
5_Member	GO Biological Processes	GO:0000904	cell morphogenesis involved in differentiation	-4.16597	-2.48095	7/694	60,816,3688,7804,57142,80781,284217	ACTB,CAMK2B,ITGB1,LRP8,RTN4,COL18A1,LAMA1
5_Member	GO Biological Processes	GO:0032989	cellular component morphogenesis	-3.98106	-2.31745	7/743	60,816,3688,7314,7804,57142,284217	ACTB,CAMK2B,ITGB1,UBB,LRP8,RTN4,LAMA1
5_Member	GO Biological Processes	GO:0048667	cell morphogenesis involved in neuron differentiation	-3.83288	-2.18214	6/544	60,816,3688,7804,57142,284217	ACTB,CAMK2B,ITGB1,LRP8,RTN4,LAMA1
5_Member	GO Biological Processes	GO:0007163	establishment or maintenance of cell polarity	-3.4854	-1.85123	4/221	60,3688,10015,284217	ACTB,ITGB1,PDCD6IP,LAMA1
5_Member	GO Biological Processes	GO:0007420	brain development	-3.08228	-1.4772	6/753	60,3339,3688,7314,7804,57142	ACTB,HSPG2,ITGB1,UBB,LRP8,RTN4
5_Member	GO Biological Processes	GO:0060322	head development	-2.95766	-1.36681	6/796	60,3339,3688,7314,7804,57142	ACTB,HSPG2,ITGB1,UBB,LRP8,RTN4
5_Member	GO Biological Processes	GO:0007409	axonogenesis	-2.46456	-0.90357	4/418	60,3688,57142,284217	ACTB,ITGB1,RTN4,LAMA1
5_Member	GO Biological Processes	GO:0061564	axon development	-2.29414	-0.748672	4/467	60,3688,57142,284217	ACTB,ITGB1,RTN4,LAMA1
6_Summary	GO Biological Processes	GO:0006897	endocytosis	-6.47984	-4.57753	9/636	60,302,967,975,3339,3688,4240,6386,7804,2512,3105,9961,375790,7314,9520,817,6575	ACTB,ANXA2,CD63,CD81,HSPG2,ITGB1,MFGE8,SDCBP,LRP8,FTL,HLA-A,MVP,AGRN,UBB,NPEPPS,CAMK2D,SLC20A2
6_Member	GO Biological Processes	GO:0006897	endocytosis	-6.47984	-4.57753	9/636	60,302,967,975,3339,3688,4240,6386,7804	ACTB,ANXA2,CD63,CD81,HSPG2,ITGB1,MFGE8,SDCBP,LRP8
6_Member	GO Biological Processes	GO:0006898	receptor-mediated endocytosis	-5.74275	-3.91507	6/249	302,967,975,3339,3688,6386	ANXA2,CD63,CD81,HSPG2,ITGB1,SDCBP
6_Member	GO Biological Processes	GO:0043112	receptor metabolic process	-5.30799	-3.51799	5/167	302,967,975,3688,6386	ANXA2,CD63,CD81,ITGB1,SDCBP
6_Member	GO Biological Processes	GO:0031623	receptor internalization	-4.59653	-2.88122	4/114	967,975,3688,6386	CD63,CD81,ITGB1,SDCBP
6_Member	Reactome Gene Sets	R-HSA-6798695	Neutrophil degranulation	-4.13006	-2.44778	6/480	302,967,2512,3105,6386,9961	ANXA2,CD63,FTL,HLA-A,SDCBP,MVP
6_Member	GO Biological Processes	GO:0072657	protein localization to membrane	-3.70671	-2.06101	6/574	60,302,975,3688,6386,375790	ACTB,ANXA2,CD81,ITGB1,SDCBP,AGRN
6_Member	GO Biological Processes	GO:0051668	localization within membrane	-3.41415	-1.78804	6/651	60,302,975,3688,6386,375790	ACTB,ANXA2,CD81,ITGB1,SDCBP,AGRN
6_Member	GO Biological Processes	GO:1903362	regulation of cellular protein catabolic process	-3.25111	-1.63681	4/255	302,975,6386,7314	ANXA2,CD81,SDCBP,UBB
6_Member	GO Biological Processes	GO:0048259	regulation of receptor-mediated endocytosis	-3.1797	-1.56695	3/114	302,967,6386	ANXA2,CD63,SDCBP
6_Member	GO Biological Processes	GO:0072659	protein localization to plasma membrane	-3.06516	-1.46237	4/286	60,302,975,3688	ACTB,ANXA2,CD81,ITGB1
6_Member	GO Biological Processes	GO:1990778	protein localization to cell periphery	-2.81197	-1.23058	4/335	60,302,975,3688	ACTB,ANXA2,CD81,ITGB1
6_Member	Reactome Gene Sets	R-HSA-109582	Hemostasis	-2.65266	-1.0777	5/621	60,302,967,3688,7804	ACTB,ANXA2,CD63,ITGB1,LRP8
6_Member	GO Biological Processes	GO:1905475	regulation of protein localization to membrane	-2.64463	-1.07109	3/175	60,975,3688	ACTB,CD81,ITGB1
6_Member	GO Biological Processes	GO:0042176	regulation of protein catabolic process	-2.56842	-1.0012	4/391	302,975,6386,7314	ANXA2,CD81,SDCBP,UBB
6_Member	GO Biological Processes	GO:0032388	positive regulation of intracellular transport	-2.46878	-0.9071	3/202	302,975,9520	ANXA2,CD81,NPEPPS
6_Member	GO Biological Processes	GO:0030100	regulation of endocytosis	-2.3986	-0.844423	3/214	302,967,6386	ANXA2,CD63,SDCBP
6_Member	GO Biological Processes	GO:0098662	inorganic cation transmembrane transport	-2.18824	-0.648046	5/799	302,817,967,3688,6575	ANXA2,CAMK2D,CD63,ITGB1,SLC20A2
7_Summary	KEGG Pathway	ko04145	Phagosome	-5.48002	-3.67341	5/154	60,3105,3688,7058,7059,4240,817	ACTB,HLA-A,ITGB1,THBS2,THBS3,MFGE8,CAMK2D
7_Member	KEGG Pathway	ko04145	Phagosome	-5.48002	-3.67341	5/154	60,3105,3688,7058,7059	ACTB,HLA-A,ITGB1,THBS2,THBS3
7_Member	KEGG Pathway	hsa04145	Phagosome	-5.29534	-3.5083	5/168	60,3105,3688,7058,7059	ACTB,HLA-A,ITGB1,THBS2,THBS3
7_Member	WikiPathways	WP4217	Ebola virus pathway in host	-4.36	-2.66293	4/131	60,3105,3688,4240	ACTB,HLA-A,ITGB1,MFGE8
7_Member	GO Biological Processes	GO:0022898	regulation of transmembrane transporter activity	-2.08487	-0.54729	3/278	60,817,3688	ACTB,CAMK2D,ITGB1
8_Summary	CORUM	CORUM:306	Ribosome, cytoplasmic	-5.20582	-3.42731	4/80	3921,6217,6233,7311	RPSA,RPS16,RPS27A,UBA52
8_Member	CORUM	CORUM:306	Ribosome, cytoplasmic	-5.20582	-3.42731	4/80	3921,6217,6233,7311	RPSA,RPS16,RPS27A,UBA52
8_Member	Reactome Gene Sets	R-HSA-156902	Peptide chain elongation	-5.02145	-3.25634	4/89	3921,6217,6233,7311	RPSA,RPS16,RPS27A,UBA52
8_Member	Reactome Gene Sets	R-HSA-192823	Viral mRNA Translation	-5.02145	-3.25634	4/89	3921,6217,6233,7311	RPSA,RPS16,RPS27A,UBA52
8_Member	WikiPathways	WP477	Cytoplasmic ribosomal proteins	-5.00218	-3.23926	4/90	3921,6217,6233,7311	RPSA,RPS16,RPS27A,UBA52
8_Member	Reactome Gene Sets	R-HSA-156842	Eukaryotic Translation Elongation	-4.94566	-3.19461	4/93	3921,6217,6233,7311	RPSA,RPS16,RPS27A,UBA52
8_Member	Reactome Gene Sets	R-HSA-2408557	Selenocysteine synthesis	-4.94566	-3.19461	4/93	3921,6217,6233,7311	RPSA,RPS16,RPS27A,UBA52
8_Member	Reactome Gene Sets	R-HSA-72764	Eukaryotic Translation Termination	-4.94566	-3.19461	4/93	3921,6217,6233,7311	RPSA,RPS16,RPS27A,UBA52
8_Member	Reactome Gene Sets	R-HSA-975956	Nonsense Mediated Decay (NMD) independent of the Exon Junction Complex (EJC)	-4.90903	-3.16117	4/95	3921,6217,6233,7311	RPSA,RPS16,RPS27A,UBA52
8_Member	CORUM	CORUM:338	40S ribosomal subunit, cytoplasmic	-4.87066	-3.127	3/31	3921,6217,6233	RPSA,RPS16,RPS27A
8_Member	Reactome Gene Sets	R-HSA-72689	Formation of a pool of free 40S subunits	-4.80378	-3.06841	4/101	3921,6217,6233,7311	RPSA,RPS16,RPS27A,UBA52
8_Member	Reactome Gene Sets	R-HSA-9633012	Response of EIF2AK4 (GCN2) to amino acid deficiency	-4.80378	-3.06841	4/101	3921,6217,6233,7311	RPSA,RPS16,RPS27A,UBA52
8_Member	CORUM	CORUM:305	40S ribosomal subunit, cytoplasmic	-4.78742	-3.05763	3/33	3921,6217,6233	RPSA,RPS16,RPS27A
8_Member	Reactome Gene Sets	R-HSA-156827	L13a-mediated translational silencing of Ceruloplasmin expression	-4.64208	-2.92086	4/111	3921,6217,6233,7311	RPSA,RPS16,RPS27A,UBA52
8_Member	Reactome Gene Sets	R-HSA-1799339	SRP-dependent cotranslational protein targeting to membrane	-4.62676	-2.91047	4/112	3921,6217,6233,7311	RPSA,RPS16,RPS27A,UBA52
8_Member	Reactome Gene Sets	R-HSA-72706	GTP hydrolysis and joining of the 60S ribosomal subunit	-4.62676	-2.91047	4/112	3921,6217,6233,7311	RPSA,RPS16,RPS27A,UBA52
8_Member	Reactome Gene Sets	R-HSA-927802	Nonsense-Mediated Decay (NMD)	-4.58162	-2.86827	4/115	3921,6217,6233,7311	RPSA,RPS16,RPS27A,UBA52
8_Member	Reactome Gene Sets	R-HSA-975957	Nonsense Mediated Decay (NMD) enhanced by the Exon Junction Complex (EJC)	-4.58162	-2.86827	4/115	3921,6217,6233,7311	RPSA,RPS16,RPS27A,UBA52
8_Member	Reactome Gene Sets	R-HSA-2408522	Selenoamino acid metabolism	-4.5377	-2.82727	4/118	3921,6217,6233,7311	RPSA,RPS16,RPS27A,UBA52
8_Member	Reactome Gene Sets	R-HSA-72613	Eukaryotic Translation Initiation	-4.52332	-2.81675	4/119	3921,6217,6233,7311	RPSA,RPS16,RPS27A,UBA52
8_Member	Reactome Gene Sets	R-HSA-72737	Cap-dependent Translation Initiation	-4.52332	-2.81675	4/119	3921,6217,6233,7311	RPSA,RPS16,RPS27A,UBA52
8_Member	Reactome Gene Sets	R-HSA-168273	Influenza Viral RNA Transcription and Replication	-4.30902	-2.6157	4/135	3921,6217,6233,7311	RPSA,RPS16,RPS27A,UBA52
8_Member	Reactome Gene Sets	R-HSA-72695	Formation of the ternary complex, and subsequently, the 43S complex	-4.21382	-2.52697	3/51	3921,6217,6233	RPSA,RPS16,RPS27A
8_Member	GO Biological Processes	GO:0002181	cytoplasmic translation	-4.15367	-2.47048	4/148	3921,6217,6233,7311	RPSA,RPS16,RPS27A,UBA52
8_Member	KEGG Pathway	hsa03010	Ribosome	-4.09771	-2.42085	4/153	3921,6217,6233,7311	RPSA,RPS16,RPS27A,UBA52
8_Member	KEGG Pathway	ko03010	Ribosome	-4.09771	-2.42085	4/153	3921,6217,6233,7311	RPSA,RPS16,RPS27A,UBA52
8_Member	Reactome Gene Sets	R-HSA-168255	Influenza Infection	-4.06505	-2.39265	4/156	3921,6217,6233,7311	RPSA,RPS16,RPS27A,UBA52
8_Member	Reactome Gene Sets	R-HSA-9711097	Cellular response to starvation	-4.06505	-2.39265	4/156	3921,6217,6233,7311	RPSA,RPS16,RPS27A,UBA52
8_Member	Reactome Gene Sets	R-HSA-72649	Translation initiation complex formation	-4.04622	-2.37647	3/58	3921,6217,6233	RPSA,RPS16,RPS27A
8_Member	Reactome Gene Sets	R-HSA-72702	Ribosomal scanning and start codon recognition	-4.04622	-2.37647	3/58	3921,6217,6233	RPSA,RPS16,RPS27A
8_Member	Reactome Gene Sets	R-HSA-72662	Activation of the mRNA upon binding of the cap-binding complex and eIFs, and subsequent binding to 43S	-4.024	-2.3569	3/59	3921,6217,6233	RPSA,RPS16,RPS27A
8_Member	Reactome Gene Sets	R-HSA-6791226	Major pathway of rRNA processing in the nucleolus and cytosol	-3.7888	-2.1389	4/184	3921,6217,6233,7311	RPSA,RPS16,RPS27A,UBA52
8_Member	Reactome Gene Sets	R-HSA-8868773	rRNA processing in the nucleus and cytosol	-3.7008	-2.05593	4/194	3921,6217,6233,7311	RPSA,RPS16,RPS27A,UBA52
8_Member	Reactome Gene Sets	R-HSA-72312	rRNA processing	-3.6175	-1.97595	4/204	3921,6217,6233,7311	RPSA,RPS16,RPS27A,UBA52
8_Member	Reactome Gene Sets	R-HSA-72766	Translation	-3.03723	-1.43519	4/291	3921,6217,6233,7311	RPSA,RPS16,RPS27A,UBA52
9_Summary	GO Biological Processes	GO:0048514	blood vessel morphogenesis	-5.13788	-3.36276	8/693	301,302,3339,3688,4240,7058,80781,284217,4314,817,7314,60,975	ANXA1,ANXA2,HSPG2,ITGB1,MFGE8,THBS2,COL18A1,LAMA1,MMP3,CAMK2D,UBB,ACTB,CD81
9_Member	GO Biological Processes	GO:0048514	blood vessel morphogenesis	-5.13788	-3.36276	8/693	301,302,3339,3688,4240,7058,80781,284217	ANXA1,ANXA2,HSPG2,ITGB1,MFGE8,THBS2,COL18A1,LAMA1
9_Member	GO Biological Processes	GO:0001568	blood vessel development	-4.80237	-3.06802	8/771	301,302,3339,3688,4240,7058,80781,284217	ANXA1,ANXA2,HSPG2,ITGB1,MFGE8,THBS2,COL18A1,LAMA1
9_Member	GO Biological Processes	GO:0001525	angiogenesis	-4.5657	-2.8543	7/600	301,302,3339,3688,4240,7058,80781	ANXA1,ANXA2,HSPG2,ITGB1,MFGE8,THBS2,COL18A1
9_Member	Reactome Gene Sets	R-HSA-6785807	Interleukin-4 and Interleukin-13 signaling	-3.24809	-1.63457	3/108	301,3688,4314	ANXA1,ITGB1,MMP3
9_Member	GO Biological Processes	GO:0030198	extracellular matrix organization	-2.97758	-1.3808	4/302	302,3688,4314,80781	ANXA2,ITGB1,MMP3,COL18A1
9_Member	GO Biological Processes	GO:0061041	regulation of wound healing	-2.97635	-1.38031	3/134	301,302,3688	ANXA1,ANXA2,ITGB1
9_Member	GO Biological Processes	GO:0043062	extracellular structure organization	-2.97228	-1.37772	4/303	302,3688,4314,80781	ANXA2,ITGB1,MMP3,COL18A1
9_Member	GO Biological Processes	GO:0045229	external encapsulating structure organization	-2.96173	-1.36939	4/305	302,3688,4314,80781	ANXA2,ITGB1,MMP3,COL18A1
9_Member	GO Biological Processes	GO:1903034	regulation of response to wounding	-2.70237	-1.12242	3/167	301,302,3688	ANXA1,ANXA2,ITGB1
9_Member	GO Biological Processes	GO:0010942	positive regulation of cell death	-2.66179	-1.08612	5/618	301,817,3688,4314,7314	ANXA1,CAMK2D,ITGB1,MMP3,UBB
9_Member	GO Biological Processes	GO:0042060	wound healing	-2.44251	-0.88562	4/424	60,301,302,3688	ACTB,ANXA1,ANXA2,ITGB1
9_Member	GO Biological Processes	GO:0043065	positive regulation of apoptotic process	-2.07775	-0.540822	4/539	301,817,3688,7314	ANXA1,CAMK2D,ITGB1,UBB
9_Member	GO Biological Processes	GO:0002521	leukocyte differentiation	-2.06948	-0.533195	4/542	301,302,975,3688	ANXA1,ANXA2,CD81,ITGB1
9_Member	GO Biological Processes	GO:0009611	response to wounding	-2.04227	-0.507286	4/552	60,301,302,3688	ACTB,ANXA1,ANXA2,ITGB1
9_Member	GO Biological Processes	GO:0043068	positive regulation of programmed cell death	-2.03422	-0.500529	4/555	301,817,3688,7314	ANXA1,CAMK2D,ITGB1,UBB
10_Summary	Canonical Pathways	M277	PID INTEGRIN A4B1 PATHWAY	-4.78742	-3.05763	3/33	975,3688,7058,7059,3921,6575,10015,301,57142,375790,9520,60,4240	CD81,ITGB1,THBS2,THBS3,RPSA,SLC20A2,PDCD6IP,ANXA1,RTN4,AGRN,NPEPPS,ACTB,MFGE8
10_Member	Canonical Pathways	M277	PID INTEGRIN A4B1 PATHWAY	-4.78742	-3.05763	3/33	975,3688,7058	CD81,ITGB1,THBS2
10_Member	KEGG Pathway	ko05144	Malaria	-4.26612	-2.57743	3/49	975,7058,7059	CD81,THBS2,THBS3
10_Member	GO Biological Processes	GO:0046718	viral entry into host cell	-4.18821	-2.50228	4/145	975,3688,3921,6575	CD81,ITGB1,RPSA,SLC20A2
10_Member	KEGG Pathway	hsa05144	Malaria	-4.11532	-2.43486	3/55	975,7058,7059	CD81,THBS2,THBS3
10_Member	GO Biological Processes	GO:0044409	entry into host	-4.10875	-2.43008	4/152	975,3688,3921,6575	CD81,ITGB1,RPSA,SLC20A2
10_Member	GO Biological Processes	GO:0019058	viral life cycle	-3.96874	-2.306	5/318	975,3688,3921,6575,10015	CD81,ITGB1,RPSA,SLC20A2,PDCD6IP
10_Member	GO Biological Processes	GO:0052126	movement in host environment	-3.86293	-2.20794	4/176	975,3688,3921,6575	CD81,ITGB1,RPSA,SLC20A2
10_Member	GO Biological Processes	GO:0051701	biological process involved in interaction with host	-3.6175	-1.97595	4/204	975,3688,3921,6575	CD81,ITGB1,RPSA,SLC20A2
10_Member	GO Biological Processes	GO:0048589	developmental growth	-3.50095	-1.86515	6/627	301,975,3688,7059,57142,375790	ANXA1,CD81,ITGB1,THBS3,RTN4,AGRN
10_Member	GO Biological Processes	GO:0016032	viral process	-3.42875	-1.80184	5/416	975,3688,3921,6575,10015	CD81,ITGB1,RPSA,SLC20A2,PDCD6IP
10_Member	GO Biological Processes	GO:1903829	positive regulation of cellular protein localization	-3.12266	-1.5153	4/276	975,3688,9520,57142	CD81,ITGB1,NPEPPS,RTN4
10_Member	GO Biological Processes	GO:0044403	biological process involved in symbiotic interaction	-3.02072	-1.42019	4/294	975,3688,3921,6575	CD81,ITGB1,RPSA,SLC20A2
10_Member	GO Biological Processes	GO:1903827	regulation of cellular protein localization	-2.96569	-1.37262	5/527	60,975,3688,9520,57142	ACTB,CD81,ITGB1,NPEPPS,RTN4
10_Member	GO Biological Processes	GO:0008037	cell recognition	-2.33255	-0.783757	3/226	975,4240,57142	CD81,MFGE8,RTN4
11_Summary	GO Biological Processes	GO:0050808	synapse organization	-4.41699	-2.71709	6/426	60,816,6386,7058,7804,375790,3339,10015,3688,57142,818	ACTB,CAMK2B,SDCBP,THBS2,LRP8,AGRN,HSPG2,PDCD6IP,ITGB1,RTN4,CAMK2G
11_Member	GO Biological Processes	GO:0050808	synapse organization	-4.41699	-2.71709	6/426	60,816,6386,7058,7804,375790	ACTB,CAMK2B,SDCBP,THBS2,LRP8,AGRN
11_Member	Reactome Gene Sets	R-HSA-975634	Retinoid metabolism and transport	-4.40723	-2.70922	3/44	3339,7804,375790	HSPG2,LRP8,AGRN
11_Member	Reactome Gene Sets	R-HSA-6806667	Metabolism of fat-soluble vitamins	-4.29311	-2.60257	3/48	3339,7804,375790	HSPG2,LRP8,AGRN
11_Member	GO Biological Processes	GO:0034330	cell junction organization	-4.16205	-2.47795	7/695	60,816,6386,7058,7804,10015,375790	ACTB,CAMK2B,SDCBP,THBS2,LRP8,PDCD6IP,AGRN
11_Member	WikiPathways	WP2572	Primary focal segmental glomerulosclerosis (FSGS)	-3.73102	-2.08365	3/74	816,3688,375790	CAMK2B,ITGB1,AGRN
11_Member	GO Biological Processes	GO:0050807	regulation of synapse organization	-3.56173	-1.92183	4/211	816,7058,7804,375790	CAMK2B,THBS2,LRP8,AGRN
11_Member	GO Biological Processes	GO:0050803	regulation of synapse structure or activity	-3.50791	-1.87129	4/218	816,7058,7804,375790	CAMK2B,THBS2,LRP8,AGRN
11_Member	GO Biological Processes	GO:0051960	regulation of nervous system development	-3.30439	-1.68619	5/443	816,7058,7804,57142,375790	CAMK2B,THBS2,LRP8,RTN4,AGRN
11_Member	Reactome Gene Sets	R-HSA-2187338	Visual phototransduction	-3.28379	-1.66794	3/105	3339,7804,375790	HSPG2,LRP8,AGRN
11_Member	GO Biological Processes	GO:0051962	positive regulation of nervous system development	-3.14629	-1.53509	4/272	816,7058,7804,375790	CAMK2B,THBS2,LRP8,AGRN
11_Member	Reactome Gene Sets	R-HSA-3781865	Diseases of glycosylation	-2.89508	-1.30847	3/143	3339,7058,375790	HSPG2,THBS2,AGRN
11_Member	GO Biological Processes	GO:0048813	dendrite morphogenesis	-2.86918	-1.2849	3/146	816,3688,7804	CAMK2B,ITGB1,LRP8
11_Member	GO Biological Processes	GO:0099173	postsynapse organization	-2.695	-1.11648	3/168	60,816,7804	ACTB,CAMK2B,LRP8
11_Member	GO Biological Processes	GO:0120035	regulation of plasma membrane bounded cell projection organization	-2.55268	-0.986159	5/655	816,818,7804,57142,375790	CAMK2B,CAMK2G,LRP8,RTN4,AGRN
11_Member	Reactome Gene Sets	R-HSA-196854	Metabolism of vitamins and cofactors	-2.54361	-0.977784	3/190	3339,7804,375790	HSPG2,LRP8,AGRN
11_Member	GO Biological Processes	GO:0031344	regulation of cell projection organization	-2.50218	-0.937736	5/673	816,818,7804,57142,375790	CAMK2B,CAMK2G,LRP8,RTN4,AGRN
11_Member	GO Biological Processes	GO:0010975	regulation of neuron projection development	-2.36801	-0.817207	4/445	816,818,7804,57142	CAMK2B,CAMK2G,LRP8,RTN4
11_Member	GO Biological Processes	GO:0099536	synaptic signaling	-2.29795	-0.751819	5/752	816,3688,6386,7804,375790	CAMK2B,ITGB1,SDCBP,LRP8,AGRN
11_Member	GO Biological Processes	GO:0016358	dendrite development	-2.24032	-0.697499	3/244	816,3688,7804	CAMK2B,ITGB1,LRP8
12_Summary	GO Biological Processes	GO:0060627	regulation of vesicle-mediated transport	-3.89445	-2.23603	6/530	301,302,967,4240,6386,10015,60,817,3688,7804,57142	ANXA1,ANXA2,CD63,MFGE8,SDCBP,PDCD6IP,ACTB,CAMK2D,ITGB1,LRP8,RTN4
12_Member	GO Biological Processes	GO:0060627	regulation of vesicle-mediated transport	-3.89445	-2.23603	6/530	301,302,967,4240,6386,10015	ANXA1,ANXA2,CD63,MFGE8,SDCBP,PDCD6IP
12_Member	GO Biological Processes	GO:0016050	vesicle organization	-2.97228	-1.37772	4/303	301,302,6386,10015	ANXA1,ANXA2,SDCBP,PDCD6IP
12_Member	GO Biological Processes	GO:0030029	actin filament-based process	-2.95766	-1.36681	6/796	60,301,817,3688,6386,10015	ACTB,ANXA1,CAMK2D,ITGB1,SDCBP,PDCD6IP
12_Member	GO Biological Processes	GO:0071363	cellular response to growth factor stimulus	-2.4586	-0.898291	5/689	301,967,3688,6386,7804	ANXA1,CD63,ITGB1,SDCBP,LRP8
12_Member	GO Biological Processes	GO:0017157	regulation of exocytosis	-2.45677	-0.897155	3/204	301,6386,10015	ANXA1,SDCBP,PDCD6IP
12_Member	GO Biological Processes	GO:0030036	actin cytoskeleton organization	-2.40577	-0.850918	5/709	60,301,3688,6386,10015	ACTB,ANXA1,ITGB1,SDCBP,PDCD6IP
12_Member	GO Biological Processes	GO:0070848	response to growth factor	-2.37746	-0.825984	5/720	301,967,3688,6386,7804	ANXA1,CD63,ITGB1,SDCBP,LRP8
12_Member	GO Biological Processes	GO:0016049	cell growth	-2.2366	-0.694435	4/485	817,3688,6386,57142	CAMK2D,ITGB1,SDCBP,RTN4
12_Member	GO Biological Processes	GO:0030335	positive regulation of cell migration	-2.03155	-0.498502	4/556	301,3688,6386,57142	ANXA1,ITGB1,SDCBP,RTN4
13_Summary	GO Biological Processes	GO:0046635	positive regulation of alpha-beta T cell activation	-3.85923	-2.20679	3/67	301,975,3105,4314,5692,7804,3688,6217,10085,284217	ANXA1,CD81,HLA-A,MMP3,PSMB4,LRP8,ITGB1,RPS16,EDIL3,LAMA1
13_Member	GO Biological Processes	GO:0046635	positive regulation of alpha-beta T cell activation	-3.85923	-2.20679	3/67	301,975,3105	ANXA1,CD81,HLA-A
13_Member	GO Biological Processes	GO:0031347	regulation of defense response	-3.50835	-1.87129	6/625	301,975,3105,4314,5692,7804	ANXA1,CD81,HLA-A,MMP3,PSMB4,LRP8
13_Member	GO Biological Processes	GO:0042102	positive regulation of T cell proliferation	-3.3331	-1.71254	3/101	301,975,3105	ANXA1,CD81,HLA-A
13_Member	GO Biological Processes	GO:0046634	regulation of alpha-beta T cell activation	-3.29593	-1.6793	3/104	301,975,3105	ANXA1,CD81,HLA-A
13_Member	Reactome Gene Sets	R-HSA-198933	Immunoregulatory interactions between a Lymphoid and a non-Lymphoid cell	-2.99519	-1.39691	3/132	975,3105,3688	CD81,HLA-A,ITGB1
13_Member	GO Biological Processes	GO:0050671	positive regulation of lymphocyte proliferation	-2.94863	-1.35851	3/137	301,975,3105	ANXA1,CD81,HLA-A
13_Member	GO Biological Processes	GO:0032946	positive regulation of mononuclear cell proliferation	-2.93954	-1.35015	3/138	301,975,3105	ANXA1,CD81,HLA-A
13_Member	GO Biological Processes	GO:0070665	positive regulation of leukocyte proliferation	-2.83552	-1.25269	3/150	301,975,3105	ANXA1,CD81,HLA-A
13_Member	GO Biological Processes	GO:0046631	alpha-beta T cell activation	-2.79476	-1.21409	3/155	301,975,3105	ANXA1,CD81,HLA-A
13_Member	GO Biological Processes	GO:0002822	regulation of adaptive immune response based on somatic recombination of immune receptors built from immunoglobulin superfamily domains	-2.695	-1.11648	3/168	301,975,3105	ANXA1,CD81,HLA-A
13_Member	GO Biological Processes	GO:0042129	regulation of T cell proliferation	-2.66595	-1.08957	3/172	301,975,3105	ANXA1,CD81,HLA-A
13_Member	GO Biological Processes	GO:0007159	leukocyte cell-cell adhesion	-2.65068	-1.07643	4/371	301,975,3105,3688	ANXA1,CD81,HLA-A,ITGB1
13_Member	GO Biological Processes	GO:0002819	regulation of adaptive immune response	-2.58965	-1.02103	3/183	301,975,3105	ANXA1,CD81,HLA-A
13_Member	GO Biological Processes	GO:0050727	regulation of inflammatory response	-2.57643	-1.00851	4/389	301,975,4314,5692	ANXA1,CD81,MMP3,PSMB4
13_Member	GO Biological Processes	GO:0050777	negative regulation of immune response	-2.51812	-0.952982	3/194	301,3105,5692	ANXA1,HLA-A,PSMB4
13_Member	GO Biological Processes	GO:0031099	regeneration	-2.49318	-0.930122	3/198	301,975,6217	ANXA1,CD81,RPS16
13_Member	GO Biological Processes	GO:0042098	T cell proliferation	-2.47483	-0.912462	3/201	301,975,3105	ANXA1,CD81,HLA-A
13_Member	GO Biological Processes	GO:0045785	positive regulation of cell adhesion	-2.39591	-0.842414	4/437	301,975,3105,10085	ANXA1,CD81,HLA-A,EDIL3
13_Member	GO Biological Processes	GO:0050870	positive regulation of T cell activation	-2.38731	-0.834491	3/216	301,975,3105	ANXA1,CD81,HLA-A
13_Member	GO Biological Processes	GO:0050670	regulation of lymphocyte proliferation	-2.33255	-0.783757	3/226	301,975,3105	ANXA1,CD81,HLA-A
13_Member	GO Biological Processes	GO:0032944	regulation of mononuclear cell proliferation	-2.32192	-0.774455	3/228	301,975,3105	ANXA1,CD81,HLA-A
13_Member	GO Biological Processes	GO:0030155	regulation of cell adhesion	-2.30037	-0.753577	5/751	301,975,3105,10085,284217	ANXA1,CD81,HLA-A,EDIL3,LAMA1
13_Member	GO Biological Processes	GO:0002699	positive regulation of immune effector process	-2.27528	-0.731136	3/237	301,975,3105	ANXA1,CD81,HLA-A
13_Member	GO Biological Processes	GO:1903039	positive regulation of leukocyte cell-cell adhesion	-2.26518	-0.721695	3/239	301,975,3105	ANXA1,CD81,HLA-A
13_Member	GO Biological Processes	GO:0070663	regulation of leukocyte proliferation	-2.23054	-0.689029	3/246	301,975,3105	ANXA1,CD81,HLA-A
13_Member	GO Biological Processes	GO:0022409	positive regulation of cell-cell adhesion	-2.05963	-0.523994	3/284	301,975,3105	ANXA1,CD81,HLA-A
13_Member	GO Biological Processes	GO:0046651	lymphocyte proliferation	-2.03497	-0.500628	3/290	301,975,3105	ANXA1,CD81,HLA-A
13_Member	GO Biological Processes	GO:0032943	mononuclear cell proliferation	-2.02285	-0.490444	3/293	301,975,3105	ANXA1,CD81,HLA-A
14_Summary	GO Biological Processes	GO:0034329	cell junction assembly	-3.40506	-1.77974	5/421	60,6386,7058,10015,375790,4314	ACTB,SDCBP,THBS2,PDCD6IP,AGRN,MMP3
14_Member	GO Biological Processes	GO:0034329	cell junction assembly	-3.40506	-1.77974	5/421	60,6386,7058,10015,375790	ACTB,SDCBP,THBS2,PDCD6IP,AGRN
14_Member	GO Biological Processes	GO:0044089	positive regulation of cellular component biogenesis	-2.98409	-1.38656	5/522	4314,6386,7058,10015,375790	MMP3,SDCBP,THBS2,PDCD6IP,AGRN
14_Member	GO Biological Processes	GO:0007416	synapse assembly	-2.61681	-1.04539	3/179	6386,7058,375790	SDCBP,THBS2,AGRN
15_Summary	GO Biological Processes	GO:0021700	developmental maturation	-3.09939	-1.49356	4/280	816,967,7059,375790,3688,10085	CAMK2B,CD63,THBS3,AGRN,ITGB1,EDIL3
15_Member	GO Biological Processes	GO:0021700	developmental maturation	-3.09939	-1.49356	4/280	816,967,7059,375790	CAMK2B,CD63,THBS3,AGRN
15_Member	GO Biological Processes	GO:0031589	cell-substrate adhesion	-2.68064	-1.10283	4/364	967,3688,7059,10085	CD63,ITGB1,THBS3,EDIL3
15_Member	GO Biological Processes	GO:0007160	cell-matrix adhesion	-2.29061	-0.745802	3/234	967,3688,7059	CD63,ITGB1,THBS3
16_Summary	GO Biological Processes	GO:0048732	gland development	-2.38538	-0.833233	4/440	301,6217,57142,284217	ANXA1,RPS16,RTN4,LAMA1
16_Member	GO Biological Processes	GO:0048732	gland development	-2.38538	-0.833233	4/440	301,6217,57142,284217	ANXA1,RPS16,RTN4,LAMA1
17_Summary	GO Biological Processes	GO:0050730	regulation of peptidyl-tyrosine phosphorylation	-2.1462	-0.607314	3/264	975,7804,9961	CD81,LRP8,MVP
17_Member	GO Biological Processes	GO:0050730	regulation of peptidyl-tyrosine phosphorylation	-2.1462	-0.607314	3/264	975,7804,9961	CD81,LRP8,MVP

## Sheet: Fig.S8A DNP-up Pathways
GroupID	Category	Term	Description	LogP	Log(q-value)	InTerm_InList	Genes	Symbols
1_Summary	Reactome Gene Sets	R-HSA-1474244	Extracellular matrix organization	-24.3454	-19.9837	19/301	87,351,633,871,1278,1284,1289,1290,1294,1634,2202,2331,4060,4312,4313,5054,6678,7076,7077,2934,5768,5806,7045,81792,5552,2316	ACTN1,APP,BGN,SERPINH1,COL1A2,COL4A2,COL5A1,COL5A2,COL7A1,DCN,EFEMP1,FMOD,LUM,MMP1,MMP2,SERPINE1,SPARC,TIMP1,TIMP2,GSN,QSOX1,PTX3,TGFBI,ADAMTS12,SRGN,FLNA
1_Member	Reactome Gene Sets	R-HSA-1474244	Extracellular matrix organization	-24.3454	-19.9837	19/301	87,351,633,871,1278,1284,1289,1290,1294,1634,2202,2331,4060,4312,4313,5054,6678,7076,7077	ACTN1,APP,BGN,SERPINH1,COL1A2,COL4A2,COL5A1,COL5A2,COL7A1,DCN,EFEMP1,FMOD,LUM,MMP1,MMP2,SERPINE1,SPARC,TIMP1,TIMP2
1_Member	Reactome Gene Sets	R-HSA-3000178	ECM proteoglycans	-18.0496	-13.9889	11/76	351,633,1278,1284,1289,1290,1634,2331,4060,5054,6678	APP,BGN,COL1A2,COL4A2,COL5A1,COL5A2,DCN,FMOD,LUM,SERPINE1,SPARC
1_Member	GO Biological Processes	GO:0030198	extracellular matrix organization	-17.4899	-13.7628	15/302	351,871,1278,1284,1289,1290,2331,2934,4060,4312,4313,5768,5806,7045,81792	APP,SERPINH1,COL1A2,COL4A2,COL5A1,COL5A2,FMOD,GSN,LUM,MMP1,MMP2,QSOX1,PTX3,TGFBI,ADAMTS12
1_Member	GO Biological Processes	GO:0043062	extracellular structure organization	-17.4684	-13.7628	15/303	351,871,1278,1284,1289,1290,2331,2934,4060,4312,4313,5768,5806,7045,81792	APP,SERPINH1,COL1A2,COL4A2,COL5A1,COL5A2,FMOD,GSN,LUM,MMP1,MMP2,QSOX1,PTX3,TGFBI,ADAMTS12
1_Member	GO Biological Processes	GO:0045229	external encapsulating structure organization	-17.4255	-13.7628	15/305	351,871,1278,1284,1289,1290,2331,2934,4060,4312,4313,5768,5806,7045,81792	APP,SERPINH1,COL1A2,COL4A2,COL5A1,COL5A2,FMOD,GSN,LUM,MMP1,MMP2,QSOX1,PTX3,TGFBI,ADAMTS12
1_Member	Canonical Pathways	M5884	NABA CORE MATRISOME	-14.8472	-11.4397	13/275	633,1278,1284,1289,1290,1294,1634,2202,2331,4060,5552,6678,7045	BGN,COL1A2,COL4A2,COL5A1,COL5A2,COL7A1,DCN,EFEMP1,FMOD,LUM,SRGN,SPARC,TGFBI
1_Member	GO Biological Processes	GO:0030199	collagen fibril organization	-8.92662	-5.94512	6/61	871,1278,1289,1290,2331,4060	SERPINH1,COL1A2,COL5A1,COL5A2,FMOD,LUM
1_Member	GO Biological Processes	GO:0097435	supramolecular fiber organization	-6.1993	-3.64377	10/746	87,351,871,1278,1289,1290,2316,2331,2934,4060	ACTN1,APP,SERPINH1,COL1A2,COL5A1,COL5A2,FLNA,FMOD,GSN,LUM
2_Summary	Reactome Gene Sets	R-HSA-114608	Platelet degranulation	-17.2758	-13.6923	12/129	81,87,351,710,2316,5054,5552,5768,6678,7076,7414,135228,1278,4312,1289,1634,5754,1284,7077,2317,11167	ACTN4,ACTN1,APP,SERPING1,FLNA,SERPINE1,SRGN,QSOX1,SPARC,TIMP1,VCL,CD109,COL1A2,MMP1,COL5A1,DCN,PTK7,COL4A2,TIMP2,FLNB,FSTL1
2_Member	Reactome Gene Sets	R-HSA-114608	Platelet degranulation	-17.2758	-13.6923	12/129	81,87,351,710,2316,5054,5552,5768,6678,7076,7414,135228	ACTN4,ACTN1,APP,SERPING1,FLNA,SERPINE1,SRGN,QSOX1,SPARC,TIMP1,VCL,CD109
2_Member	Reactome Gene Sets	R-HSA-76005	Response to elevated platelet cytosolic Ca2+	-17.0716	-13.555	12/134	81,87,351,710,2316,5054,5552,5768,6678,7076,7414,135228	ACTN4,ACTN1,APP,SERPING1,FLNA,SERPINE1,SRGN,QSOX1,SPARC,TIMP1,VCL,CD109
2_Member	Reactome Gene Sets	R-HSA-76002	Platelet activation, signaling and aggregation	-15.0985	-11.6399	13/263	81,87,351,710,1278,2316,5054,5552,5768,6678,7076,7414,135228	ACTN4,ACTN1,APP,SERPING1,COL1A2,FLNA,SERPINE1,SRGN,QSOX1,SPARC,TIMP1,VCL,CD109
2_Member	Reactome Gene Sets	R-HSA-109582	Hemostasis	-11.5997	-8.2794	14/621	81,87,351,710,1278,2316,4312,5054,5552,5768,6678,7076,7414,135228	ACTN4,ACTN1,APP,SERPING1,COL1A2,FLNA,MMP1,SERPINE1,SRGN,QSOX1,SPARC,TIMP1,VCL,CD109
2_Member	GO Biological Processes	GO:0042060	wound healing	-9.75762	-6.65118	11/424	87,710,1289,1634,2316,5054,5754,6678,7076,7414,135228	ACTN1,SERPING1,COL5A1,DCN,FLNA,SERPINE1,PTK7,SPARC,TIMP1,VCL,CD109
2_Member	GO Biological Processes	GO:0009611	response to wounding	-8.5555	-5.64094	11/552	87,710,1289,1634,2316,5054,5754,6678,7076,7414,135228	ACTN1,SERPING1,COL5A1,DCN,FLNA,SERPINE1,PTK7,SPARC,TIMP1,VCL,CD109
2_Member	GO Biological Processes	GO:0007568	aging	-5.65642	-3.1978	7/339	351,710,1284,1634,5054,7076,7077	APP,SERPING1,COL4A2,DCN,SERPINE1,TIMP1,TIMP2
2_Member	GO Biological Processes	GO:0030855	epithelial cell differentiation	-3.87479	-1.61688	7/643	2316,2317,5054,5754,7414,11167,135228	FLNA,FLNB,SERPINE1,PTK7,VCL,FSTL1,CD109
2_Member	GO Biological Processes	GO:1903034	regulation of response to wounding	-3.65338	-1.44883	4/167	710,2316,5054,135228	SERPING1,FLNA,SERPINE1,CD109
2_Member	GO Biological Processes	GO:0061045	negative regulation of wound healing	-3.43791	-1.26764	3/78	710,5054,135228	SERPING1,SERPINE1,CD109
2_Member	GO Biological Processes	GO:0051271	negative regulation of cellular component movement	-3.32504	-1.18864	5/366	87,1634,5054,7076,7414	ACTN1,DCN,SERPINE1,TIMP1,VCL
2_Member	GO Biological Processes	GO:1903035	negative regulation of response to wounding	-3.20058	-1.10838	3/94	710,5054,135228	SERPING1,SERPINE1,CD109
2_Member	GO Biological Processes	GO:0061041	regulation of wound healing	-2.75607	-0.750389	3/134	710,5054,135228	SERPING1,SERPINE1,CD109
2_Member	GO Biological Processes	GO:0030856	regulation of epithelial cell differentiation	-2.57639	-0.605616	3/155	5054,7414,135228	SERPINE1,VCL,CD109
2_Member	GO Biological Processes	GO:0030336	negative regulation of cell migration	-2.49425	-0.535659	4/343	1634,5054,7076,7414	DCN,SERPINE1,TIMP1,VCL
2_Member	GO Biological Processes	GO:2000146	negative regulation of cell motility	-2.42801	-0.479597	4/358	1634,5054,7076,7414	DCN,SERPINE1,TIMP1,VCL
2_Member	GO Biological Processes	GO:0040013	negative regulation of locomotion	-2.29666	-0.363606	4/390	1634,5054,7076,7414	DCN,SERPINE1,TIMP1,VCL
3_Summary	Reactome Gene Sets	R-HSA-1474228	Degradation of the extracellular matrix	-13.2386	-9.87692	10/140	1278,1284,1289,1290,1294,1634,4312,4313,7076,7077,871,3320,7414,4060,87,7045,2202,5754,2317,135228,81,351,81792,114990,6678,5552,718,2316	COL1A2,COL4A2,COL5A1,COL5A2,COL7A1,DCN,MMP1,MMP2,TIMP1,TIMP2,SERPINH1,HSP90AA1,VCL,LUM,ACTN1,TGFBI,EFEMP1,PTK7,FLNB,CD109,ACTN4,APP,ADAMTS12,VASN,SPARC,SRGN,C3,FLNA
3_Member	Reactome Gene Sets	R-HSA-1474228	Degradation of the extracellular matrix	-13.2386	-9.87692	10/140	1278,1284,1289,1290,1294,1634,4312,4313,7076,7077	COL1A2,COL4A2,COL5A1,COL5A2,COL7A1,DCN,MMP1,MMP2,TIMP1,TIMP2
3_Member	Reactome Gene Sets	R-HSA-1442490	Collagen degradation	-10.685	-7.43695	7/64	1278,1284,1289,1290,1294,4312,4313	COL1A2,COL4A2,COL5A1,COL5A2,COL7A1,MMP1,MMP2
3_Member	Reactome Gene Sets	R-HSA-1650814	Collagen biosynthesis and modifying enzymes	-8.67549	-5.71771	6/67	871,1278,1284,1289,1290,1294	SERPINH1,COL1A2,COL4A2,COL5A1,COL5A2,COL7A1
3_Member	Canonical Pathways	M160	PID AVB3 INTEGRIN PATHWAY	-8.41092	-5.51161	6/74	1278,1289,1290,1294,3320,7414	COL1A2,COL5A1,COL5A2,COL7A1,HSP90AA1,VCL
3_Member	Reactome Gene Sets	R-HSA-216083	Integrin cell surface interactions	-8.04425	-5.18769	6/85	1278,1284,1289,1290,1294,4060	COL1A2,COL4A2,COL5A1,COL5A2,COL7A1,LUM
3_Member	Reactome Gene Sets	R-HSA-1474290	Collagen formation	-7.89378	-5.06355	6/90	871,1278,1284,1289,1290,1294	SERPINH1,COL1A2,COL4A2,COL5A1,COL5A2,COL7A1
3_Member	Canonical Pathways	M3005	NABA COLLAGENS	-7.82948	-5.02408	5/44	1278,1284,1289,1290,1294	COL1A2,COL4A2,COL5A1,COL5A2,COL7A1
3_Member	Reactome Gene Sets	R-HSA-8948216	Collagen chain trimerization	-7.82948	-5.02408	5/44	1278,1284,1289,1290,1294	COL1A2,COL4A2,COL5A1,COL5A2,COL7A1
3_Member	GO Biological Processes	GO:0035987	endodermal cell differentiation	-7.77891	-4.99698	5/45	1284,1289,1290,1294,4313	COL4A2,COL5A1,COL5A2,COL7A1,MMP2
3_Member	Canonical Pathways	M198	PID SYNDECAN 1 PATHWAY	-7.72951	-4.95887	5/46	1278,1289,1290,1294,4312	COL1A2,COL5A1,COL5A2,COL7A1,MMP1
3_Member	GO Biological Processes	GO:0001706	endoderm formation	-7.37107	-4.64283	5/54	1284,1289,1290,1294,4313	COL4A2,COL5A1,COL5A2,COL7A1,MMP2
3_Member	Reactome Gene Sets	R-HSA-3000171	Non-integrin membrane-ECM interactions	-7.17447	-4.48486	5/59	87,1278,1284,1289,1290	ACTN1,COL1A2,COL4A2,COL5A1,COL5A2
3_Member	Reactome Gene Sets	R-HSA-2022090	Assembly of collagen fibrils and other multimeric structures	-7.1007	-4.42023	5/61	1278,1284,1289,1290,1294	COL1A2,COL4A2,COL5A1,COL5A2,COL7A1
3_Member	Canonical Pathways	M18	PID INTEGRIN1 PATHWAY	-6.92686	-4.28115	5/66	1278,1289,1290,1294,7045	COL1A2,COL5A1,COL5A2,COL7A1,TGFBI
3_Member	Reactome Gene Sets	R-HSA-3000170	Syndecan interactions	-6.82472	-4.1954	4/27	87,1278,1289,1290	ACTN1,COL1A2,COL5A1,COL5A2
3_Member	GO Biological Processes	GO:0007492	endoderm development	-6.58867	-3.98284	5/77	1284,1289,1290,1294,4313	COL4A2,COL5A1,COL5A2,COL7A1,MMP2
3_Member	KEGG Pathway	ko04974	Protein digestion and absorption	-6.24898	-3.68661	5/90	1278,1284,1289,1290,1294	COL1A2,COL4A2,COL5A1,COL5A2,COL7A1
3_Member	KEGG Pathway	hsa04974	Protein digestion and absorption	-6.15474	-3.61258	5/94	1278,1284,1289,1290,1294	COL1A2,COL4A2,COL5A1,COL5A2,COL7A1
3_Member	WikiPathways	WP2911	miRNA targets in ECM and membrane receptors	-5.98672	-3.47011	4/43	1278,1284,1289,1290	COL1A2,COL4A2,COL5A1,COL5A2
3_Member	GO Biological Processes	GO:0001704	formation of primary germ layer	-5.61146	-3.16883	5/121	1284,1289,1290,1294,4313	COL4A2,COL5A1,COL5A2,COL7A1,MMP2
3_Member	GO Biological Processes	GO:0007369	gastrulation	-4.70259	-2.32765	5/186	1284,1289,1290,1294,4313	COL4A2,COL5A1,COL5A2,COL7A1,MMP2
3_Member	Reactome Gene Sets	R-HSA-8874081	MET activates PTK2 signaling	-4.6846	-2.31411	3/30	1278,1289,1290	COL1A2,COL5A1,COL5A2
3_Member	Reactome Gene Sets	R-HSA-8875878	MET promotes cell motility	-4.27134	-1.96654	3/41	1278,1289,1290	COL1A2,COL5A1,COL5A2
3_Member	Reactome Gene Sets	R-HSA-419037	NCAM1 interactions	-4.2397	-1.93869	3/42	1284,1289,1290	COL4A2,COL5A1,COL5A2
3_Member	GO Biological Processes	GO:0048598	embryonic morphogenesis	-4.08378	-1.79396	7/595	1284,1289,1290,1294,2202,4313,5754	COL4A2,COL5A1,COL5A2,COL7A1,EFEMP1,MMP2,PTK7
3_Member	GO Biological Processes	GO:0043588	skin development	-3.98792	-1.72312	5/263	1278,1289,1290,2317,135228	COL1A2,COL5A1,COL5A2,FLNB,CD109
3_Member	Reactome Gene Sets	R-HSA-186797	Signaling by PDGF	-3.81898	-1.57454	3/58	1284,1289,1290	COL4A2,COL5A1,COL5A2
3_Member	GO Biological Processes	GO:0045596	negative regulation of cell differentiation	-3.71384	-1.49029	7/683	81,351,1289,1290,2202,81792,114990	ACTN4,APP,COL5A1,COL5A2,EFEMP1,ADAMTS12,VASN
3_Member	Reactome Gene Sets	R-HSA-375165	NCAM signaling for neurite out-growth	-3.71212	-1.49029	3/63	1284,1289,1290	COL4A2,COL5A1,COL5A2
3_Member	WikiPathways	WP3932	Focal adhesion: PI3K-Akt-mTOR-signaling pathway	-3.66198	-1.45256	5/309	1278,1284,1289,1290,3320	COL1A2,COL4A2,COL5A1,COL5A2,HSP90AA1
3_Member	GO Biological Processes	GO:0071230	cellular response to amino acid stimulus	-3.55832	-1.37149	3/71	1278,1290,4313	COL1A2,COL5A2,MMP2
3_Member	Reactome Gene Sets	R-HSA-9006934	Signaling by Receptor Tyrosine Kinases	-3.50786	-1.33084	6/521	1278,1284,1289,1290,3320,6678	COL1A2,COL4A2,COL5A1,COL5A2,HSP90AA1,SPARC
3_Member	Reactome Gene Sets	R-HSA-6806834	Signaling by MET	-3.42164	-1.25859	3/79	1278,1289,1290	COL1A2,COL5A1,COL5A2
3_Member	GO Biological Processes	GO:0071229	cellular response to acid chemical	-3.40559	-1.248	3/80	1278,1290,4313	COL1A2,COL5A2,MMP2
3_Member	GO Biological Processes	GO:0001503	ossification	-3.09787	-1.01946	5/411	1278,1290,4313,5552,6678	COL1A2,COL5A2,MMP2,SRGN,SPARC
3_Member	GO Biological Processes	GO:0090596	sensory organ morphogenesis	-2.94981	-0.908252	4/257	1289,1290,2202,5754	COL5A1,COL5A2,EFEMP1,PTK7
3_Member	GO Biological Processes	GO:0043200	response to amino acid	-2.93582	-0.896327	3/116	1278,1290,4313	COL1A2,COL5A2,MMP2
3_Member	GO Biological Processes	GO:0001101	response to acid chemical	-2.74685	-0.743078	3/135	1278,1290,4313	COL1A2,COL5A2,MMP2
3_Member	GO Biological Processes	GO:0048592	eye morphogenesis	-2.6004	-0.622511	3/152	1289,1290,2202	COL5A1,COL5A2,EFEMP1
3_Member	Reactome Gene Sets	R-HSA-422475	Axon guidance	-2.53584	-0.568581	5/552	1284,1289,1290,3320,4313	COL4A2,COL5A1,COL5A2,HSP90AA1,MMP2
3_Member	GO Biological Processes	GO:0007423	sensory organ development	-2.52575	-0.560241	5/555	1289,1290,2202,5754,6678	COL5A1,COL5A2,EFEMP1,PTK7,SPARC
3_Member	Reactome Gene Sets	R-HSA-9675108	Nervous system development	-2.45369	-0.500216	5/577	1284,1289,1290,3320,4313	COL4A2,COL5A1,COL5A2,HSP90AA1,MMP2
3_Member	GO Biological Processes	GO:0150063	visual system development	-2.35255	-0.410799	4/376	718,1289,1290,2202	C3,COL5A1,COL5A2,EFEMP1
3_Member	GO Biological Processes	GO:0048880	sensory system development	-2.32831	-0.390852	4/382	718,1289,1290,2202	C3,COL5A1,COL5A2,EFEMP1
3_Member	GO Biological Processes	GO:0071417	cellular response to organonitrogen compound	-2.27263	-0.348668	5/637	351,1278,1290,2316,4313	APP,COL1A2,COL5A2,FLNA,MMP2
3_Member	GO Biological Processes	GO:1901699	cellular response to nitrogen compound	-2.12381	-0.227488	5/692	351,1278,1290,2316,4313	APP,COL1A2,COL5A2,FLNA,MMP2
4_Summary	GO Biological Processes	GO:0010951	negative regulation of endopeptidase activity	-10.6847	-7.43695	10/252	351,710,718,871,1294,5054,5918,7076,7077,135228,5806,2934,4312,4313,81792,2023,11167	APP,SERPING1,C3,SERPINH1,COL7A1,SERPINE1,RARRES1,TIMP1,TIMP2,CD109,PTX3,GSN,MMP1,MMP2,ADAMTS12,ENO1,FSTL1
4_Member	GO Biological Processes	GO:0010951	negative regulation of endopeptidase activity	-10.6847	-7.43695	10/252	351,710,718,871,1294,5054,5918,7076,7077,135228	APP,SERPING1,C3,SERPINH1,COL7A1,SERPINE1,RARRES1,TIMP1,TIMP2,CD109
4_Member	GO Biological Processes	GO:0010466	negative regulation of peptidase activity	-10.5183	-7.30273	10/262	351,710,718,871,1294,5054,5918,7076,7077,135228	APP,SERPING1,C3,SERPINH1,COL7A1,SERPINE1,RARRES1,TIMP1,TIMP2,CD109
4_Member	GO Biological Processes	GO:0051346	negative regulation of hydrolase activity	-10.2754	-7.10066	11/379	351,710,718,871,1294,5054,5806,5918,7076,7077,135228	APP,SERPING1,C3,SERPINH1,COL7A1,SERPINE1,PTX3,RARRES1,TIMP1,TIMP2,CD109
4_Member	GO Biological Processes	GO:0052548	regulation of endopeptidase activity	-9.63994	-6.55699	11/435	351,710,718,871,1294,2934,5054,5918,7076,7077,135228	APP,SERPING1,C3,SERPINH1,COL7A1,GSN,SERPINE1,RARRES1,TIMP1,TIMP2,CD109
4_Member	Canonical Pathways	M3468	NABA ECM REGULATORS	-9.45528	-6.3946	9/238	710,871,4312,4313,5054,7076,7077,81792,135228	SERPING1,SERPINH1,MMP1,MMP2,SERPINE1,TIMP1,TIMP2,ADAMTS12,CD109
4_Member	GO Biological Processes	GO:0052547	regulation of peptidase activity	-9.34431	-6.30482	11/464	351,710,718,871,1294,2934,5054,5918,7076,7077,135228	APP,SERPING1,C3,SERPINH1,COL7A1,GSN,SERPINE1,RARRES1,TIMP1,TIMP2,CD109
4_Member	GO Biological Processes	GO:0045861	negative regulation of proteolysis	-9.27921	-6.25993	10/351	351,710,718,871,1294,5054,5918,7076,7077,135228	APP,SERPING1,C3,SERPINH1,COL7A1,SERPINE1,RARRES1,TIMP1,TIMP2,CD109
4_Member	GO Biological Processes	GO:0030162	regulation of proteolysis	-8.23856	-5.36822	12/752	351,710,718,871,1294,2023,2934,5054,5918,7076,7077,135228	APP,SERPING1,C3,SERPINH1,COL7A1,ENO1,GSN,SERPINE1,RARRES1,TIMP1,TIMP2,CD109
4_Member	GO Biological Processes	GO:0043086	negative regulation of catalytic activity	-6.96867	-4.30593	11/789	351,710,718,871,1294,5054,5806,5918,7076,7077,135228	APP,SERPING1,C3,SERPINH1,COL7A1,SERPINE1,PTX3,RARRES1,TIMP1,TIMP2,CD109
4_Member	Canonical Pathways	M5885	NABA MATRISOME ASSOCIATED	-6.17296	-3.62416	10/751	710,871,4312,4313,5054,7076,7077,11167,81792,135228	SERPING1,SERPINH1,MMP1,MMP2,SERPINE1,TIMP1,TIMP2,FSTL1,ADAMTS12,CD109
5_Summary	Reactome Gene Sets	R-HSA-381426	Regulation of Insulin-like Growth Factor (IGF) transport and uptake by Insulin-like Growth Factor Binding Proteins (IGFBPs)	-10.2582	-7.10066	8/125	351,718,4312,4313,4924,5768,7076,11167	APP,C3,MMP1,MMP2,NUCB1,QSOX1,TIMP1,FSTL1
5_Member	Reactome Gene Sets	R-HSA-381426	Regulation of Insulin-like Growth Factor (IGF) transport and uptake by Insulin-like Growth Factor Binding Proteins (IGFBPs)	-10.2582	-7.10066	8/125	351,718,4312,4313,4924,5768,7076,11167	APP,C3,MMP1,MMP2,NUCB1,QSOX1,TIMP1,FSTL1
5_Member	Reactome Gene Sets	R-HSA-8957275	Post-translational protein phosphorylation	-7.41664	-4.67818	6/108	351,718,4924,5768,7076,11167	APP,C3,NUCB1,QSOX1,TIMP1,FSTL1
6_Summary	WikiPathways	WP306	Focal adhesion	-10.0877	-6.95648	9/202	81,87,1278,1284,1290,2316,2317,2318,7414,22883,5054,8455,81792,710,4313,2934	ACTN4,ACTN1,COL1A2,COL4A2,COL5A2,FLNA,FLNB,FLNC,VCL,CLSTN1,SERPINE1,ATRN,ADAMTS12,SERPING1,MMP2,GSN
6_Member	WikiPathways	WP306	Focal adhesion	-10.0877	-6.95648	9/202	81,87,1278,1284,1290,2316,2317,2318,7414	ACTN4,ACTN1,COL1A2,COL4A2,COL5A2,FLNA,FLNB,FLNC,VCL
6_Member	KEGG Pathway	hsa04510	Focal adhesion	-8.64805	-5.71771	8/199	81,87,1278,1284,2316,2317,2318,7414	ACTN4,ACTN1,COL1A2,COL4A2,FLNA,FLNB,FLNC,VCL
6_Member	KEGG Pathway	ko04510	Focal adhesion	-8.64805	-5.71771	8/199	81,87,1278,1284,2316,2317,2318,7414	ACTN4,ACTN1,COL1A2,COL4A2,FLNA,FLNB,FLNC,VCL
6_Member	KEGG Pathway	hsa05146	Amoebiasis	-7.44088	-4.69195	6/107	81,87,1278,1284,7414,22883	ACTN4,ACTN1,COL1A2,COL4A2,VCL,CLSTN1
6_Member	KEGG Pathway	ko05146	Amoebiasis	-6.10919	-3.57355	5/96	81,87,1278,1284,7414	ACTN4,ACTN1,COL1A2,COL4A2,VCL
6_Member	GO Biological Processes	GO:0031589	cell-substrate adhesion	-5.4528	-3.03061	7/364	81,87,2316,5054,7414,8455,81792	ACTN4,ACTN1,FLNA,SERPINE1,VCL,ATRN,ADAMTS12
6_Member	GO Biological Processes	GO:0007596	blood coagulation	-4.37288	-2.04188	5/218	87,710,2316,5054,7414	ACTN1,SERPING1,FLNA,SERPINE1,VCL
6_Member	GO Biological Processes	GO:0007599	hemostasis	-4.32608	-2.00576	5/223	87,710,2316,5054,7414	ACTN1,SERPING1,FLNA,SERPINE1,VCL
6_Member	GO Biological Processes	GO:0050817	coagulation	-4.32608	-2.00576	5/223	87,710,2316,5054,7414	ACTN1,SERPING1,FLNA,SERPINE1,VCL
6_Member	KEGG Pathway	hsa04670	Leukocyte transendothelial migration	-4.29401	-1.98152	4/114	81,87,4313,7414	ACTN4,ACTN1,MMP2,VCL
6_Member	KEGG Pathway	ko04670	Leukocyte transendothelial migration	-4.29401	-1.98152	4/114	81,87,4313,7414	ACTN4,ACTN1,MMP2,VCL
6_Member	GO Biological Processes	GO:0070527	platelet aggregation	-3.61377	-1.41641	3/68	87,2316,7414	ACTN1,FLNA,VCL
6_Member	KEGG Pathway	hsa04520	Adherens junction	-3.54037	-1.36051	3/72	81,87,7414	ACTN4,ACTN1,VCL
6_Member	KEGG Pathway	ko04520	Adherens junction	-3.54037	-1.36051	3/72	81,87,7414	ACTN4,ACTN1,VCL
6_Member	KEGG Pathway	hsa04810	Regulation of actin cytoskeleton	-3.26098	-1.13982	4/212	81,87,2934,7414	ACTN4,ACTN1,GSN,VCL
6_Member	KEGG Pathway	ko04810	Regulation of actin cytoskeleton	-3.26098	-1.13982	4/212	81,87,2934,7414	ACTN4,ACTN1,GSN,VCL
6_Member	GO Biological Processes	GO:0034109	homotypic cell-cell adhesion	-3.24168	-1.13441	3/91	87,2316,7414	ACTN1,FLNA,VCL
6_Member	GO Biological Processes	GO:0050878	regulation of body fluid levels	-3.24085	-1.13441	5/382	87,710,2316,5054,7414	ACTN1,SERPING1,FLNA,SERPINE1,VCL
6_Member	GO Biological Processes	GO:1902414	protein localization to cell junction	-3.20058	-1.10838	3/94	2316,7414,22883	FLNA,VCL,CLSTN1
6_Member	GO Biological Processes	GO:0010810	regulation of cell-substrate adhesion	-3.19333	-1.10346	4/221	81,2316,5054,7414	ACTN4,FLNA,SERPINE1,VCL
6_Member	GO Biological Processes	GO:0007160	cell-matrix adhesion	-3.10071	-1.02004	4/234	87,5054,7414,81792	ACTN1,SERPINE1,VCL,ADAMTS12
6_Member	GO Biological Processes	GO:0030168	platelet activation	-2.85251	-0.828223	3/124	87,2316,7414	ACTN1,FLNA,VCL
6_Member	WikiPathways	WP51	Regulation of actin cytoskeleton	-2.60852	-0.62764	3/151	87,2934,7414	ACTN1,GSN,VCL
6_Member	GO Biological Processes	GO:0002064	epithelial cell development	-2.12587	-0.228051	3/225	2316,2317,7414	FLNA,FLNB,VCL
7_Summary	GO Biological Processes	GO:0001501	skeletal system development	-8.93154	-5.94512	11/508	633,871,1278,1290,2202,3074,4060,4313,7045,7076,81792,1289,6678	BGN,SERPINH1,COL1A2,COL5A2,EFEMP1,HEXB,LUM,MMP2,TGFBI,TIMP1,ADAMTS12,COL5A1,SPARC
7_Member	GO Biological Processes	GO:0001501	skeletal system development	-8.93154	-5.94512	11/508	633,871,1278,1290,2202,3074,4060,4313,7045,7076,81792	BGN,SERPINH1,COL1A2,COL5A2,EFEMP1,HEXB,LUM,MMP2,TGFBI,TIMP1,ADAMTS12
7_Member	GO Biological Processes	GO:0061448	connective tissue development	-7.80521	-5.0117	8/255	633,871,1289,2202,4060,7045,7076,81792	BGN,SERPINH1,COL5A1,EFEMP1,LUM,TGFBI,TIMP1,ADAMTS12
7_Member	GO Biological Processes	GO:0051216	cartilage development	-7.33564	-4.61738	7/191	633,871,2202,4060,7045,7076,81792	BGN,SERPINH1,EFEMP1,LUM,TGFBI,TIMP1,ADAMTS12
7_Member	GO Biological Processes	GO:0002062	chondrocyte differentiation	-4.40166	-2.06526	4/107	871,2202,7045,81792	SERPINH1,EFEMP1,TGFBI,ADAMTS12
7_Member	Canonical Pathways	M3008	NABA ECM GLYCOPROTEINS	-2.29092	-0.362185	3/196	2202,6678,7045	EFEMP1,SPARC,TGFBI
7_Member	GO Biological Processes	GO:0007601	visual perception	-2.18	-0.271609	3/215	2202,4060,7045	EFEMP1,LUM,TGFBI
7_Member	GO Biological Processes	GO:0050953	sensory perception of light stimulus	-2.15802	-0.254193	3/219	2202,4060,7045	EFEMP1,LUM,TGFBI
8_Summary	Canonical Pathways	M5882	NABA PROTEOGLYCANS	-8.34872	-5.46413	5/35	633,1634,2331,4060,5552,3074,216,2023,7086,81792,2135,5806,351,3320	BGN,DCN,FMOD,LUM,SRGN,HEXB,ALDH1A1,ENO1,TKT,ADAMTS12,EXTL2,PTX3,APP,HSP90AA1
8_Member	Canonical Pathways	M5882	NABA PROTEOGLYCANS	-8.34872	-5.46413	5/35	633,1634,2331,4060,5552	BGN,DCN,FMOD,LUM,SRGN
8_Member	Reactome Gene Sets	R-HSA-3560782	Diseases associated with glycosaminoglycan metabolism	-7.98887	-5.14567	5/41	633,1634,2331,3074,4060	BGN,DCN,FMOD,HEXB,LUM
8_Member	Reactome Gene Sets	R-HSA-71387	Metabolism of carbohydrates	-7.31551	-4.60701	8/295	216,633,1634,2023,2331,3074,4060,7086	ALDH1A1,BGN,DCN,ENO1,FMOD,HEXB,LUM,TKT
8_Member	Reactome Gene Sets	R-HSA-3781865	Diseases of glycosylation	-6.69033	-4.06898	6/143	633,1634,2331,3074,4060,81792	BGN,DCN,FMOD,HEXB,LUM,ADAMTS12
8_Member	Reactome Gene Sets	R-HSA-2022857	Keratan sulfate degradation	-5.82752	-3.34087	3/13	2331,3074,4060	FMOD,HEXB,LUM
8_Member	Reactome Gene Sets	R-HSA-2024101	CS/DS degradation	-5.72333	-3.25371	3/14	633,1634,3074	BGN,DCN,HEXB
8_Member	Reactome Gene Sets	R-HSA-1630316	Glycosaminoglycan metabolism	-5.55912	-3.12169	5/124	633,1634,2331,3074,4060	BGN,DCN,FMOD,HEXB,LUM
8_Member	Reactome Gene Sets	R-HSA-5668914	Diseases of metabolism	-5.32739	-2.91507	6/245	633,1634,2331,3074,4060,81792	BGN,DCN,FMOD,HEXB,LUM,ADAMTS12
8_Member	GO Biological Processes	GO:0006029	proteoglycan metabolic process	-4.92168	-2.53769	4/79	633,1634,2135,81792	BGN,DCN,EXTL2,ADAMTS12
8_Member	Reactome Gene Sets	R-HSA-1638074	Keratan sulfate/keratin metabolism	-4.5183	-2.16943	3/34	2331,3074,4060	FMOD,HEXB,LUM
8_Member	Reactome Gene Sets	R-HSA-1793185	Chondroitin sulfate/dermatan sulfate metabolism	-4.01173	-1.74301	3/50	633,1634,3074	BGN,DCN,HEXB
8_Member	GO Biological Processes	GO:0009100	glycoprotein metabolic process	-3.20525	-1.10838	5/389	633,1634,2135,5806,81792	BGN,DCN,EXTL2,PTX3,ADAMTS12
8_Member	GO Biological Processes	GO:0030203	glycosaminoglycan metabolic process	-2.91443	-0.87906	3/118	633,1634,3074	BGN,DCN,HEXB
8_Member	GO Biological Processes	GO:0006022	aminoglycan metabolic process	-2.8033	-0.789894	3/129	633,1634,3074	BGN,DCN,HEXB
8_Member	GO Biological Processes	GO:0018209	peptidyl-serine modification	-2.51706	-0.555022	4/338	351,633,1634,3320	APP,BGN,DCN,HSP90AA1
9_Summary	WikiPathways	WP2806	Complement system	-7.64381	-4.88416	6/99	629,710,715,718,1634,5806,5054,81,87,2934,22883,3320,351	CFB,SERPING1,C1R,C3,DCN,PTX3,SERPINE1,ACTN4,ACTN1,GSN,CLSTN1,HSP90AA1,APP
9_Member	WikiPathways	WP2806	Complement system	-7.64381	-4.88416	6/99	629,710,715,718,1634,5806	CFB,SERPING1,C1R,C3,DCN,PTX3
9_Member	WikiPathways	WP558	Complement and coagulation cascades	-7.17447	-4.48486	5/59	629,710,715,718,5054	CFB,SERPING1,C1R,C3,SERPINE1
9_Member	KEGG Pathway	hsa04610	Complement and coagulation cascades	-6.53266	-3.9418	5/79	629,710,715,718,5054	CFB,SERPING1,C1R,C3,SERPINE1
9_Member	KEGG Pathway	ko04610	Complement and coagulation cascades	-6.53266	-3.9418	5/79	629,710,715,718,5054	CFB,SERPING1,C1R,C3,SERPINE1
9_Member	Reactome Gene Sets	R-HSA-977606	Regulation of Complement cascade	-5.82903	-3.34087	4/47	629,710,715,718	CFB,SERPING1,C1R,C3
9_Member	Reactome Gene Sets	R-HSA-166658	Complement cascade	-5.45894	-3.03173	4/58	629,710,715,718	CFB,SERPING1,C1R,C3
9_Member	WikiPathways	WP545	Complement activation	-5.10126	-2.69379	3/22	629,715,718	CFB,C1R,C3
9_Member	Reactome Gene Sets	R-HSA-166663	Initial triggering of complement	-5.0411	-2.63843	3/23	629,715,718	CFB,C1R,C3
9_Member	KEGG Pathway	hsa05203	Viral carcinogenesis	-4.44038	-2.09986	5/211	81,87,718,2934,22883	ACTN4,ACTN1,C3,GSN,CLSTN1
9_Member	WikiPathways	WP5090	Complement system in neuronal development and plasticity	-4.37016	-2.04188	4/109	629,710,715,718	CFB,SERPING1,C1R,C3
9_Member	GO Biological Processes	GO:0006956	complement activation	-4.05915	-1.7764	4/131	629,710,715,718	CFB,SERPING1,C1R,C3
9_Member	KEGG Pathway	hsa05322	Systemic lupus erythematosus	-4.03365	-1.7583	4/133	81,87,715,718	ACTN4,ACTN1,C1R,C3
9_Member	KEGG Pathway	ko05322	Systemic lupus erythematosus	-4.03365	-1.7583	4/133	81,87,715,718	ACTN4,ACTN1,C1R,C3
9_Member	KEGG Pathway	ko05150	Staphylococcus aureus infection	-3.86444	-1.60994	3/56	629,715,718	CFB,C1R,C3
9_Member	KEGG Pathway	ko05133	Pertussis	-3.47112	-1.29694	3/76	710,715,718	SERPING1,C1R,C3
9_Member	KEGG Pathway	hsa05150	Staphylococcus aureus infection	-3.40559	-1.248	3/80	629,715,718	CFB,C1R,C3
9_Member	KEGG Pathway	hsa05133	Pertussis	-3.38974	-1.24022	3/81	710,715,718	SERPING1,C1R,C3
9_Member	KEGG Pathway	ko05203	Viral carcinogenesis	-3.34801	-1.2064	4/201	81,87,718,2934	ACTN4,ACTN1,C3,GSN
9_Member	GO Biological Processes	GO:0002253	activation of immune response	-3.27195	-1.14324	5/376	629,710,715,718,3320	CFB,SERPING1,C1R,C3,HSP90AA1
9_Member	GO Biological Processes	GO:0006958	complement activation, classical pathway	-3.02544	-0.973802	3/108	710,715,718	SERPING1,C1R,C3
9_Member	GO Biological Processes	GO:0002252	immune effector process	-2.98347	-0.937731	6/656	351,629,710,715,718,5806	APP,CFB,SERPING1,C1R,C3,PTX3
9_Member	GO Biological Processes	GO:0002455	humoral immune response mediated by circulating immunoglobulin	-2.88307	-0.851771	3/121	710,715,718	SERPING1,C1R,C3
9_Member	GO Biological Processes	GO:0006959	humoral immune response	-2.60733	-0.62764	4/319	629,710,715,718	CFB,SERPING1,C1R,C3
9_Member	GO Biological Processes	GO:0050778	positive regulation of immune response	-2.45689	-0.501721	5/576	629,710,715,718,3320	CFB,SERPING1,C1R,C3,HSP90AA1
9_Member	GO Biological Processes	GO:0016064	immunoglobulin mediated immune response	-2.22534	-0.307676	3/207	710,715,718	SERPING1,C1R,C3
9_Member	GO Biological Processes	GO:0019724	B cell mediated immunity	-2.20812	-0.292011	3/210	710,715,718	SERPING1,C1R,C3
10_Summary	GO Biological Processes	GO:0001568	blood vessel development	-7.06952	-4.39801	11/771	718,1278,1284,1289,1634,2316,4313,5054,5754,6678,7045,22883,2202,81792	C3,COL1A2,COL4A2,COL5A1,DCN,FLNA,MMP2,SERPINE1,PTK7,SPARC,TGFBI,CLSTN1,EFEMP1,ADAMTS12
10_Member	GO Biological Processes	GO:0001568	blood vessel development	-7.06952	-4.39801	11/771	718,1278,1284,1289,1634,2316,4313,5054,5754,6678,7045	C3,COL1A2,COL4A2,COL5A1,DCN,FLNA,MMP2,SERPINE1,PTK7,SPARC,TGFBI
10_Member	KEGG Pathway	hsa04933	AGE-RAGE signaling pathway in diabetic complications	-5.87519	-3.37082	5/107	1278,1284,4313,5054,22883	COL1A2,COL4A2,MMP2,SERPINE1,CLSTN1
10_Member	GO Biological Processes	GO:0001525	angiogenesis	-5.00453	-2.61595	8/600	718,1284,1634,2316,4313,5054,6678,7045	C3,COL4A2,DCN,FLNA,MMP2,SERPINE1,SPARC,TGFBI
10_Member	GO Biological Processes	GO:0048514	blood vessel morphogenesis	-4.5552	-2.18913	8/693	718,1284,1634,2316,4313,5054,6678,7045	C3,COL4A2,DCN,FLNA,MMP2,SERPINE1,SPARC,TGFBI
10_Member	KEGG Pathway	ko04933	AGE-RAGE signaling pathway in diabetic complications	-4.53413	-2.18103	4/99	1278,1284,4313,5054	COL1A2,COL4A2,MMP2,SERPINE1
10_Member	GO Biological Processes	GO:0016525	negative regulation of angiogenesis	-3.84323	-1.59211	4/149	1284,1634,5054,6678	COL4A2,DCN,SERPINE1,SPARC
10_Member	GO Biological Processes	GO:2000181	negative regulation of blood vessel morphogenesis	-3.82096	-1.57454	4/151	1284,1634,5054,6678	COL4A2,DCN,SERPINE1,SPARC
10_Member	GO Biological Processes	GO:1901343	negative regulation of vasculature development	-3.80995	-1.56881	4/152	1284,1634,5054,6678	COL4A2,DCN,SERPINE1,SPARC
10_Member	GO Biological Processes	GO:0045765	regulation of angiogenesis	-3.43622	-1.26764	5/346	718,1284,1634,5054,6678	C3,COL4A2,DCN,SERPINE1,SPARC
10_Member	GO Biological Processes	GO:1901342	regulation of vasculature development	-3.40213	-1.24725	5/352	718,1284,1634,5054,6678	C3,COL4A2,DCN,SERPINE1,SPARC
10_Member	WikiPathways	WP4239	Epithelial to mesenchymal transition in colorectal cancer	-2.49981	-0.539502	3/165	1284,4313,6678	COL4A2,MMP2,SPARC
10_Member	GO Biological Processes	GO:0007169	transmembrane receptor protein tyrosine kinase signaling pathway	-2.29556	-0.363606	5/629	1284,1634,2202,4313,81792	COL4A2,DCN,EFEMP1,MMP2,ADAMTS12
11_Summary	KEGG Pathway	hsa05205	Proteoglycans in cancer	-6.94335	-4.28921	7/218	1634,2316,2317,2318,4060,4313,22883,81,87,2934,5754	DCN,FLNA,FLNB,FLNC,LUM,MMP2,CLSTN1,ACTN4,ACTN1,GSN,PTK7
11_Member	KEGG Pathway	hsa05205	Proteoglycans in cancer	-6.94335	-4.28921	7/218	1634,2316,2317,2318,4060,4313,22883	DCN,FLNA,FLNB,FLNC,LUM,MMP2,CLSTN1
11_Member	WikiPathways	WP4217	Ebola virus pathway in host	-6.91602	-4.27858	6/131	81,87,2316,2317,2318,2934	ACTN4,ACTN1,FLNA,FLNB,FLNC,GSN
11_Member	KEGG Pathway	ko05205	Proteoglycans in cancer	-5.79854	-3.31765	6/203	1634,2316,2317,2318,4060,4313	DCN,FLNA,FLNB,FLNC,LUM,MMP2
11_Member	Reactome Gene Sets	R-HSA-446353	Cell-extracellular matrix interactions	-5.37491	-2.95769	3/18	87,2316,2318	ACTN1,FLNA,FLNC
11_Member	Reactome Gene Sets	R-HSA-1500931	Cell-Cell communication	-4.08506	-1.79396	4/129	81,87,2316,2318	ACTN4,ACTN1,FLNA,FLNC
11_Member	KEGG Pathway	ko05132	Salmonella infection	-3.31345	-1.18122	3/86	2316,2317,2318	FLNA,FLNB,FLNC
11_Member	GO Biological Processes	GO:0030029	actin filament-based process	-3.31248	-1.18122	7/796	81,87,2316,2317,2318,2934,5754	ACTN4,ACTN1,FLNA,FLNB,FLNC,GSN,PTK7
11_Member	Reactome Gene Sets	R-HSA-446728	Cell junction organization	-3.24168	-1.13441	3/91	87,2316,2318	ACTN1,FLNA,FLNC
11_Member	KEGG Pathway	hsa05132	Salmonella infection	-3.18718	-1.09963	3/95	2316,2317,2318	FLNA,FLNB,FLNC
11_Member	GO Biological Processes	GO:0030036	actin cytoskeleton organization	-2.81111	-0.795758	6/709	87,2316,2317,2318,2934,5754	ACTN1,FLNA,FLNB,FLNC,GSN,PTK7
11_Member	WikiPathways	WP382	MAPK signaling pathway	-2.00613	-0.122988	3/249	2316,2317,2318	FLNA,FLNB,FLNC
12_Summary	WikiPathways	WP129	Matrix metalloproteinases	-6.63287	-4.01935	4/30	4312,4313,7076,7077,1278,1634,871,1289,3320,2023,5806,351,2316,2317,2934,3074,718	MMP1,MMP2,TIMP1,TIMP2,COL1A2,DCN,SERPINH1,COL5A1,HSP90AA1,ENO1,PTX3,APP,FLNA,FLNB,GSN,HEXB,C3
12_Member	WikiPathways	WP129	Matrix metalloproteinases	-6.63287	-4.01935	4/30	4312,4313,7076,7077	MMP1,MMP2,TIMP1,TIMP2
12_Member	Reactome Gene Sets	R-HSA-1592389	Activation of Matrix Metalloproteinases	-6.46046	-3.87691	4/33	4312,4313,7076,7077	MMP1,MMP2,TIMP1,TIMP2
12_Member	Canonical Pathways	M65	PID FRA PATHWAY	-6.25483	-3.68661	4/37	1278,1634,4312,4313	COL1A2,DCN,MMP1,MMP2
12_Member	GO Biological Processes	GO:0071492	cellular response to UV-A	-6.06531	-3.53611	3/11	4312,4313,7076	MMP1,MMP2,TIMP1
12_Member	GO Biological Processes	GO:0032963	collagen metabolic process	-5.93642	-3.42597	5/104	871,1278,1289,4312,4313	SERPINH1,COL1A2,COL5A1,MMP1,MMP2
12_Member	Reactome Gene Sets	R-HSA-6785807	Interleukin-4 and Interleukin-13 signaling	-5.85519	-3.3568	5/108	1278,3320,4312,4313,7076	COL1A2,HSP90AA1,MMP1,MMP2,TIMP1
12_Member	GO Biological Processes	GO:0070141	response to UV-A	-5.72333	-3.25371	3/14	4312,4313,7076	MMP1,MMP2,TIMP1
12_Member	WikiPathways	WP4754	IL-18 signaling pathway	-5.00528	-2.61595	6/279	1278,2023,4312,4313,5806,7076	COL1A2,ENO1,MMP1,MMP2,PTX3,TIMP1
12_Member	Reactome Gene Sets	R-HSA-1280215	Cytokine Signaling in Immune system	-4.45888	-2.1142	8/715	351,1278,2316,2317,3320,4312,4313,7076	APP,COL1A2,FLNA,FLNB,HSP90AA1,MMP1,MMP2,TIMP1
12_Member	Reactome Gene Sets	R-HSA-449147	Signaling by Interleukins	-3.78829	-1.55354	6/462	351,1278,3320,4312,4313,7076	APP,COL1A2,HSP90AA1,MMP1,MMP2,TIMP1
12_Member	WikiPathways	WP3624	Lung fibrosis	-3.71212	-1.49029	3/63	4313,5806,7076	MMP2,PTX3,TIMP1
12_Member	GO Biological Processes	GO:0022617	extracellular matrix disassembly	-3.67183	-1.45934	3/65	2934,4312,4313	GSN,MMP1,MMP2
12_Member	Canonical Pathways	M167	PID AP1 PATHWAY	-3.57652	-1.38213	3/70	1278,4312,7076	COL1A2,MMP1,TIMP1
12_Member	GO Biological Processes	GO:0034644	cellular response to UV	-3.24168	-1.13441	3/91	4312,4313,7076	MMP1,MMP2,TIMP1
12_Member	GO Biological Processes	GO:0071482	cellular response to light stimulus	-2.85251	-0.828223	3/124	4312,4313,7076	MMP1,MMP2,TIMP1
12_Member	WikiPathways	WP366	TGF-beta signaling pathway	-2.76537	-0.757765	3/133	351,1278,4312	APP,COL1A2,MMP1
12_Member	GO Biological Processes	GO:0009411	response to UV	-2.6167	-0.633387	3/150	4312,4313,7076	MMP1,MMP2,TIMP1
12_Member	GO Biological Processes	GO:0009416	response to light stimulus	-2.59755	-0.621446	4/321	351,4312,4313,7076	APP,MMP1,MMP2,TIMP1
12_Member	GO Biological Processes	GO:0071478	cellular response to radiation	-2.34765	-0.407543	3/187	4312,4313,7076	MMP1,MMP2,TIMP1
12_Member	GO Biological Processes	GO:0044706	multi-multicellular organism process	-2.15259	-0.251552	3/220	3074,4313,7076	HEXB,MMP2,TIMP1
12_Member	GO Biological Processes	GO:0022411	cellular component disassembly	-2.08747	-0.194112	4/448	718,2934,4312,4313	C3,GSN,MMP1,MMP2
12_Member	GO Biological Processes	GO:0009314	response to radiation	-2.05785	-0.168896	4/457	351,4312,4313,7076	APP,MMP1,MMP2,TIMP1
13_Summary	GO Biological Processes	GO:0070848	response to growth factor	-6.3395	-3.76312	10/720	351,1278,1284,1634,2331,4060,11167,81792,114990,135228	APP,COL1A2,COL4A2,DCN,FMOD,LUM,FSTL1,ADAMTS12,VASN,CD109
13_Member	GO Biological Processes	GO:0070848	response to growth factor	-6.3395	-3.76312	10/720	351,1278,1284,1634,2331,4060,11167,81792,114990,135228	APP,COL1A2,COL4A2,DCN,FMOD,LUM,FSTL1,ADAMTS12,VASN,CD109
13_Member	GO Biological Processes	GO:0071363	cellular response to growth factor stimulus	-5.51584	-3.08355	9/689	351,1278,1284,1634,2331,11167,81792,114990,135228	APP,COL1A2,COL4A2,DCN,FMOD,FSTL1,ADAMTS12,VASN,CD109
13_Member	GO Biological Processes	GO:0071560	cellular response to transforming growth factor beta stimulus	-4.05893	-1.7764	5/254	1278,1284,2331,114990,135228	COL1A2,COL4A2,FMOD,VASN,CD109
13_Member	GO Biological Processes	GO:0071559	response to transforming growth factor beta	-4.0113	-1.74301	5/260	1278,1284,2331,114990,135228	COL1A2,COL4A2,FMOD,VASN,CD109
13_Member	GO Biological Processes	GO:0090287	regulation of cellular response to growth factor stimulus	-3.69475	-1.47606	5/304	1634,11167,81792,114990,135228	DCN,FSTL1,ADAMTS12,VASN,CD109
13_Member	GO Biological Processes	GO:0007178	transmembrane receptor protein serine/threonine kinase signaling pathway	-3.36317	-1.21894	5/359	1278,2331,11167,114990,135228	COL1A2,FMOD,FSTL1,VASN,CD109
13_Member	GO Biological Processes	GO:0007179	transforming growth factor beta receptor signaling pathway	-3.33988	-1.20089	4/202	1278,2331,114990,135228	COL1A2,FMOD,VASN,CD109
14_Summary	Reactome Gene Sets	R-HSA-2173782	Binding and Uptake of Ligands by Scavenger Receptors	-6.02856	-3.5057	4/42	1278,1284,3320,6678,1294,7076,22883,351	COL1A2,COL4A2,HSP90AA1,SPARC,COL7A1,TIMP1,CLSTN1,APP
14_Member	Reactome Gene Sets	R-HSA-2173782	Binding and Uptake of Ligands by Scavenger Receptors	-6.02856	-3.5057	4/42	1278,1284,3320,6678	COL1A2,COL4A2,HSP90AA1,SPARC
14_Member	Reactome Gene Sets	R-HSA-2214320	Anchoring fibril formation	-5.62696	-3.17906	3/15	1278,1284,1294	COL1A2,COL4A2,COL7A1
14_Member	KEGG Pathway	hsa04151	PI3K-Akt signaling pathway	-3.25116	-1.13496	5/380	1278,1284,3320,7076,22883	COL1A2,COL4A2,HSP90AA1,TIMP1,CLSTN1
14_Member	Reactome Gene Sets	R-HSA-5653656	Vesicle-mediated transport	-2.92644	-0.889018	6/673	351,1278,1284,1294,3320,6678	APP,COL1A2,COL4A2,COL7A1,HSP90AA1,SPARC
15_Summary	Reactome Gene Sets	R-HSA-6798695	Neutrophil degranulation	-5.71525	-3.25117	8/480	718,2934,3074,3320,5768,5806,7077,7414,2923	C3,GSN,HEXB,HSP90AA1,QSOX1,PTX3,TIMP2,VCL,PDIA3
15_Member	Reactome Gene Sets	R-HSA-6798695	Neutrophil degranulation	-5.71525	-3.25117	8/480	718,2934,3074,3320,5768,5806,7077,7414	C3,GSN,HEXB,HSP90AA1,QSOX1,PTX3,TIMP2,VCL
15_Member	GO Biological Processes	GO:0006457	protein folding	-2.19678	-0.283779	3/212	2923,3320,5768	PDIA3,HSP90AA1,QSOX1
16_Summary	KEGG Pathway	hsa04066	HIF-1 signaling pathway	-5.64711	-3.19389	5/119	2023,3939,5054,7076,22883,7086,351,3074,3320,6678,4313,114990,216,718,8455	ENO1,LDHA,SERPINE1,TIMP1,CLSTN1,TKT,APP,HEXB,HSP90AA1,SPARC,MMP2,VASN,ALDH1A1,C3,ATRN
16_Member	KEGG Pathway	hsa04066	HIF-1 signaling pathway	-5.64711	-3.19389	5/119	2023,3939,5054,7076,22883	ENO1,LDHA,SERPINE1,TIMP1,CLSTN1
16_Member	WikiPathways	WP4290	Metabolic reprogramming in colon cancer	-4.17871	-1.88145	3/44	2023,3939,7086	ENO1,LDHA,TKT
16_Member	GO Biological Processes	GO:0016052	carbohydrate catabolic process	-3.78815	-1.55354	4/154	351,2023,3074,3939	APP,ENO1,HEXB,LDHA
16_Member	Canonical Pathways	M255	PID HIF1 TFPATHWAY	-3.65217	-1.44883	3/66	2023,3939,5054	ENO1,LDHA,SERPINE1
16_Member	Canonical Pathways	M66	PID MYC ACTIV PATHWAY	-3.42164	-1.25859	3/79	2023,3320,3939	ENO1,HSP90AA1,LDHA
16_Member	GO Biological Processes	GO:0006096	glycolytic process	-3.38974	-1.24022	3/81	351,2023,3939	APP,ENO1,LDHA
16_Member	GO Biological Processes	GO:0006757	ATP generation from ADP	-3.37409	-1.22723	3/82	351,2023,3939	APP,ENO1,LDHA
16_Member	GO Biological Processes	GO:0046031	ADP metabolic process	-3.2557	-1.13703	3/90	351,2023,3939	APP,ENO1,LDHA
16_Member	GO Biological Processes	GO:0051591	response to cAMP	-3.20058	-1.10838	3/94	351,3939,6678	APP,LDHA,SPARC
16_Member	GO Biological Processes	GO:0006165	nucleoside diphosphate phosphorylation	-3.13505	-1.0498	3/99	351,2023,3939	APP,ENO1,LDHA
16_Member	GO Biological Processes	GO:0046939	nucleotide phosphorylation	-3.10981	-1.02685	3/101	351,2023,3939	APP,ENO1,LDHA
16_Member	GO Biological Processes	GO:0009135	purine nucleoside diphosphate metabolic process	-3.08509	-1.01763	3/103	351,2023,3939	APP,ENO1,LDHA
16_Member	GO Biological Processes	GO:0009179	purine ribonucleoside diphosphate metabolic process	-3.08509	-1.01763	3/103	351,2023,3939	APP,ENO1,LDHA
16_Member	GO Biological Processes	GO:0006090	pyruvate metabolic process	-3.04894	-0.986086	3/106	351,2023,3939	APP,ENO1,LDHA
16_Member	GO Biological Processes	GO:0009185	ribonucleoside diphosphate metabolic process	-3.04894	-0.986086	3/106	351,2023,3939	APP,ENO1,LDHA
16_Member	GO Biological Processes	GO:0009132	nucleoside diphosphate metabolic process	-2.85251	-0.828223	3/124	351,2023,3939	APP,ENO1,LDHA
16_Member	GO Biological Processes	GO:0046683	response to organophosphorus	-2.77473	-0.765207	3/132	351,3939,6678	APP,LDHA,SPARC
16_Member	GO Biological Processes	GO:0001666	response to hypoxia	-2.66751	-0.671286	4/307	2023,3939,4313,114990	ENO1,LDHA,MMP2,VASN
16_Member	GO Biological Processes	GO:0014074	response to purine-containing compound	-2.62493	-0.639801	3/149	351,3939,6678	APP,LDHA,SPARC
16_Member	GO Biological Processes	GO:0036293	response to decreased oxygen levels	-2.59268	-0.62014	4/322	2023,3939,4313,114990	ENO1,LDHA,MMP2,VASN
16_Member	GO Biological Processes	GO:0070482	response to oxygen levels	-2.47627	-0.519392	4/347	2023,3939,4313,114990	ENO1,LDHA,MMP2,VASN
16_Member	GO Biological Processes	GO:0032787	monocarboxylic acid metabolic process	-2.3971	-0.452027	5/595	216,351,718,2023,3939	ALDH1A1,APP,C3,ENO1,LDHA
16_Member	GO Biological Processes	GO:0019693	ribose phosphate metabolic process	-2.26957	-0.347191	4/397	351,2023,3939,7086	APP,ENO1,LDHA,TKT
16_Member	GO Biological Processes	GO:0040008	regulation of growth	-2.20585	-0.291294	5/661	351,2023,7086,8455,22883	APP,ENO1,TKT,ATRN,CLSTN1
17_Summary	GO Biological Processes	GO:0050808	synapse organization	-5.00709	-2.61595	7/426	87,351,718,2316,5552,6678,22883,7414	ACTN1,APP,C3,FLNA,SRGN,SPARC,CLSTN1,VCL
17_Member	GO Biological Processes	GO:0050808	synapse organization	-5.00709	-2.61595	7/426	87,351,718,2316,5552,6678,22883	ACTN1,APP,C3,FLNA,SRGN,SPARC,CLSTN1
17_Member	GO Biological Processes	GO:0034330	cell junction organization	-4.5463	-2.18892	8/695	87,351,718,2316,5552,6678,7414,22883	ACTN1,APP,C3,FLNA,SRGN,SPARC,VCL,CLSTN1
17_Member	GO Biological Processes	GO:0050807	regulation of synapse organization	-3.26869	-1.14251	4/211	351,5552,6678,22883	APP,SRGN,SPARC,CLSTN1
17_Member	GO Biological Processes	GO:0050803	regulation of synapse structure or activity	-3.21554	-1.11391	4/218	351,5552,6678,22883	APP,SRGN,SPARC,CLSTN1
18_Summary	GO Biological Processes	GO:0051604	protein maturation	-4.8597	-2.48026	6/296	715,871,2023,2934,5054,5552,6678	C1R,SERPINH1,ENO1,GSN,SERPINE1,SRGN,SPARC
18_Member	GO Biological Processes	GO:0051604	protein maturation	-4.8597	-2.48026	6/296	715,871,2023,2934,5054,5552	C1R,SERPINH1,ENO1,GSN,SERPINE1,SRGN
18_Member	GO Biological Processes	GO:0016485	protein processing	-4.28943	-1.9808	5/227	715,2023,2934,5054,5552	C1R,ENO1,GSN,SERPINE1,SRGN
18_Member	GO Biological Processes	GO:0031638	zymogen activation	-3.75377	-1.52239	3/61	715,2023,5054	C1R,ENO1,SERPINE1
18_Member	GO Biological Processes	GO:0070613	regulation of protein processing	-3.67183	-1.45934	3/65	2023,2934,5054	ENO1,GSN,SERPINE1
18_Member	GO Biological Processes	GO:1903317	regulation of protein maturation	-3.63282	-1.43248	3/67	2023,2934,5054	ENO1,GSN,SERPINE1
18_Member	WikiPathways	WP615	Senescence and autophagy in cancer	-3.02544	-0.973802	3/108	2934,5054,6678	GSN,SERPINE1,SPARC
19_Summary	GO Biological Processes	GO:0000904	cell morphogenesis involved in differentiation	-4.55075	-2.18904	8/694	81,87,351,2316,2317,3320,7414,8455,5754,5806,2023,22883	ACTN4,ACTN1,APP,FLNA,FLNB,HSP90AA1,VCL,ATRN,PTK7,PTX3,ENO1,CLSTN1
19_Member	GO Biological Processes	GO:0000904	cell morphogenesis involved in differentiation	-4.55075	-2.18904	8/694	81,87,351,2316,2317,3320,7414,8455	ACTN4,ACTN1,APP,FLNA,FLNB,HSP90AA1,VCL,ATRN
19_Member	GO Biological Processes	GO:0060560	developmental growth involved in morphogenesis	-3.09382	-1.01816	4/235	351,3320,5754,7414	APP,HSP90AA1,PTK7,VCL
19_Member	GO Biological Processes	GO:0048589	developmental growth	-3.08487	-1.01763	6/627	351,3320,5754,5806,7414,8455	APP,HSP90AA1,PTK7,PTX3,VCL,ATRN
19_Member	GO Biological Processes	GO:0016049	cell growth	-2.77937	-0.767907	5/485	351,2023,3320,7414,22883	APP,ENO1,HSP90AA1,VCL,CLSTN1
19_Member	GO Biological Processes	GO:1901888	regulation of cell junction assembly	-2.24284	-0.322042	3/204	351,7414,22883	APP,VCL,CLSTN1
19_Member	GO Biological Processes	GO:0034329	cell junction assembly	-2.18069	-0.271609	4/421	87,351,7414,22883	ACTN1,APP,VCL,CLSTN1
19_Member	GO Biological Processes	GO:0048588	developmental cell growth	-2.07937	-0.188956	3/234	351,3320,7414	APP,HSP90AA1,VCL
19_Member	GO Biological Processes	GO:0061564	axon development	-2.02572	-0.139687	4/467	351,2316,3320,7414	APP,FLNA,HSP90AA1,VCL
20_Summary	WikiPathways	WP3888	VEGFA-VEGFR2 signaling pathway	-3.9087	-1.64736	6/439	2317,3320,3939,4313,7086,7414,22883,1284,4312	FLNB,HSP90AA1,LDHA,MMP2,TKT,VCL,CLSTN1,COL4A2,MMP1
20_Member	WikiPathways	WP3888	VEGFA-VEGFR2 signaling pathway	-3.9087	-1.64736	6/439	2317,3320,3939,4313,7086,7414	FLNB,HSP90AA1,LDHA,MMP2,TKT,VCL
20_Member	KEGG Pathway	hsa04915	Estrogen signaling pathway	-2.65847	-0.666656	3/145	3320,4313,22883	HSP90AA1,MMP2,CLSTN1
20_Member	KEGG Pathway	hsa05418	Fluid shear stress and atherosclerosis	-2.63323	-0.646266	3/148	3320,4313,22883	HSP90AA1,MMP2,CLSTN1
20_Member	KEGG Pathway	hsa05200	Pathways in cancer	-2.27725	-0.350111	4/395	1284,3320,4312,4313	COL4A2,HSP90AA1,MMP1,MMP2
