# Supplementary material for: NetrinG1+ Cancer-Associated Fibroblasts Generate Unique Extracellular Vesicles that Support the Survival of Pancreatic Cancer Cells Under Nutritional Stress
Source: Cancer Res Commun. 2022 Sep 19;2(9):1017–36. doi: 10.1158/2767-9764.CRC-21-0147 (PMC9608356; doi:10.1158/2767-9764.CRC-21-0147)
Supplement: Supplementary File 2 (statistical analyses) — Spread sheet including a single tab per Figure panel conveying each graph's statistical analyses. Note that tabs are named accordingly. The tabs include the comprehensive statistical analyses that were performed for each experiment in which statistical significance was given. Each tab contains the full statistical output for its labeled experiment. The statistical test performed for each experiment is identified within the corresponding tab. Statistical tests were carried out using the software, Prism, version 7.05. [file crc-21-0147-s03.xlsx]

## Sheet: Fig.S1C
Table Analyzed	ECM Alignment
Column B	NLF
vs.	vs.
Column A	CAF
Unpaired t test
P value	<0.0001
P value summary	****
Significantly different (P < 0.05)?	Yes
One- or two-tailed P value?	Two-tailed
t, df	t=6.334, df=38
How big is the difference?
Mean of column A	75.56
Mean of column B	46.78
Difference between means (B - A) ± SEM	-28.78 ± 4.544
95% confidence interval	-37.98 to -19.58
R squared (eta squared)	0.5135
F test to compare variances
F, DFn, Dfd	2.042, 20, 18
P value	0.1334
P value summary	ns
Significantly different (P < 0.05)?	No
Data analyzed
Sample size, column A	19
Sample size, column B	21

## Sheet: Fig.S2A
Table Analyzed	C7-Panc1						Number of families	1
Data sets analyzed	A-C						Number of comparisons per family	3
							Alpha	0.05
ANOVA summary
F	24.35						Tukey's multiple comparisons test	Mean Diff.	95.00% CI of diff.	Significant?	Summary	Adjusted P Value
P value	<0.0001						PANC-1 vs. PANC-1 + NLF	-0.3298	-0.5791 to -0.08055	Yes	**	0.0067	A-B
P value summary	****						PANC-1 vs. PANC-1 + CAF	-0.7199	-0.9692 to -0.4706	Yes	****	<0.0001	A-C
Significant diff. among means (P < 0.05)?	Yes						PANC-1 + NLF vs. PANC-1 + CAF	-0.3901	-0.6557 to -0.1245	Yes	**	0.0024	B-C
R squared	0.4934
							Test details	Mean 1	Mean 2	Mean Diff.	SE of diff.	n1	n2	q	DF
Brown-Forsythe test							PANC-1 vs. PANC-1 + NLF	0.9875	1.317	-0.3298	0.1032	21	16	4.52	50
F (DFn, DFd)	15.98 (2, 50)						PANC-1 vs. PANC-1 + CAF	0.9875	1.707	-0.7199	0.1032	21	16	9.864	50
P value	<0.0001						PANC-1 + NLF vs. PANC-1 + CAF	1.317	1.707	-0.3901	0.11	16	16	5.016	50
P value summary	****
Are SDs significantly different (P < 0.05)?	Yes
Bartlett's test
Bartlett's statistic (corrected)	25.44
P value	<0.0001
P value summary	****
Are SDs significantly different (P < 0.05)?	Yes
ANOVA table	SS	DF	MS	F (DFn, DFd)	P value
Treatment (between columns)	4.71	2	2.355	F (2, 50) = 24.35	P<0.0001
Residual (within columns)	4.837	50	0.09674
Total	9.547	52
Data summary
Number of treatments (columns)	3
Number of values (total)	53

## Sheet: Fig.S2B
Table Analyzed	Y-Panc1						Number of families	1
Data sets analyzed	A-C						Number of comparisons per family	3
							Alpha	0.05
ANOVA summary
F	8.089						Tukey's multiple comparisons test	Mean Diff.	95.00% CI of diff.	Significant?	Summary	Adjusted P Value
P value	0.0031						PANC-1 vs. PANC1 + NLF-2	-0.3718	-1.429 to 0.6858	No	ns	0.6489	A-B
P value summary	**						PANC-1 vs. PANC1 + CAF-2	-1.593	-2.651 to -0.5354	Yes	**	0.0032	A-C
Significant diff. among means (P < 0.05)?	Yes						PANC1 + NLF-2 vs. PANC1 + CAF-2	-1.221	-2.279 to -0.1636	Yes	*	0.0223	B-C
R squared	0.4733
							Test details	Mean 1	Mean 2	Mean Diff.	SE of diff.	n1	n2	q	DF
Brown-Forsythe test							PANC-1 vs. PANC1 + NLF-2	0.9624	1.334	-0.3718	0.4144	7	7	1.269	18
F (DFn, DFd)	7.189 (2, 18)						PANC-1 vs. PANC1 + CAF-2	0.9624	2.555	-1.593	0.4144	7	7	5.436	18
P value	0.0051						PANC1 + NLF-2 vs. PANC1 + CAF-2	1.334	2.555	-1.221	0.4144	7	7	4.168	18
P value summary	**
Are SDs significantly different (P < 0.05)?	Yes
Bartlett's test
Bartlett's statistic (corrected)	24.77
P value	<0.0001
P value summary	****
Are SDs significantly different (P < 0.05)?	Yes
ANOVA table	SS	DF	MS	F (DFn, DFd)	P value
Treatment (between columns)	9.723	2	4.862	F (2, 18) = 8.089	P=0.0031
Residual (within columns)	10.82	18	0.601
Total	20.54	20
Data summary
Number of treatments (columns)	3
Number of values (total)	21

## Sheet: Fig.S2C
Table Analyzed	C7-ASPC1						Number of families	1
Data sets analyzed	A-C						Number of comparisons per family	3
							Alpha	0.05
ANOVA summary
F	11.85						Tukey's multiple comparisons test	Mean Diff.	95.00% CI of diff.	Significant?	Summary	Adjusted P Value
P value	<0.0001						AsPC-1 vs. AsPC-1 + NLF	-0.21	-0.3929 to -0.02706	Yes	*	0.0209	A-B
P value summary	****						AsPC-1 vs. AsPC-1 + CAF	-0.364	-0.5469 to -0.1810	Yes	****	<0.0001	A-C
Significant diff. among means (P < 0.05)?	Yes						AsPC-1 + NLF vs. AsPC-1 + CAF	-0.154	-0.3489 to 0.04091	No	ns	0.1469	B-C
R squared	0.3215
							Test details	Mean 1	Mean 2	Mean Diff.	SE of diff.	n1	n2	q	DF
Brown-Forsythe test							AsPC-1 vs. AsPC-1 + NLF	0.9956	1.206	-0.21	0.07573	21	16	3.921	50
F (DFn, DFd)	2.360 (2, 50)						AsPC-1 vs. AsPC-1 + CAF	0.9956	1.36	-0.364	0.07573	21	16	6.797	50
P value	0.1048						AsPC-1 + NLF vs. AsPC-1 + CAF	1.206	1.36	-0.154	0.08069	16	16	2.699	50
P value summary	ns
Are SDs significantly different (P < 0.05)?	No
Bartlett's test
Bartlett's statistic (corrected)	37.67
P value	<0.0001
P value summary	****
Are SDs significantly different (P < 0.05)?	Yes
ANOVA table	SS	DF	MS	F (DFn, DFd)	P value
Treatment (between columns)	1.234	2	0.6169	F (2, 50) = 11.85	P<0.0001
Residual (within columns)	2.604	50	0.05208
Total	3.838	52
Data summary
Number of treatments (columns)	3
Number of values (total)	53

## Sheet: Fig.S2D
Table Analyzed	Y-ASPC1						Number of families	1
Data sets analyzed	A-C						Number of comparisons per family	3
							Alpha	0.05
ANOVA summary
F	11.66						Tukey's multiple comparisons test	Mean Diff.	95.00% CI of diff.	Significant?	Summary	Adjusted P Value
P value	0.0001						AsPC-1 vs. AsPC-1 + NLF-2	-0.43	-0.8413 to -0.01877	Yes	*	0.0388	A-B
P value summary	***						AsPC-1 vs. AsPC-1 + CAF-2	-0.8076	-1.219 to -0.3963	Yes	****	<0.0001	A-C
Significant diff. among means (P < 0.05)?	Yes						AsPC-1 + NLF-2 vs. AsPC-1 + CAF-2	-0.3776	-0.8229 to 0.06774	No	ns	0.1102	B-C
R squared	0.3804
							Test details	Mean 1	Mean 2	Mean Diff.	SE of diff.	n1	n2	q	DF
Brown-Forsythe test							AsPC-1 vs. AsPC-1 + NLF-2	0.9946	1.425	-0.43	0.1686	17	12	3.606	38
F (DFn, DFd)	8.030 (2, 38)						AsPC-1 vs. AsPC-1 + CAF-2	0.9946	1.802	-0.8076	0.1686	17	12	6.773	38
P value	0.0012						AsPC-1 + NLF-2 vs. AsPC-1 + CAF-2	1.425	1.802	-0.3776	0.1826	12	12	2.924	38
P value summary	**
Are SDs significantly different (P < 0.05)?	Yes
Bartlett's test
Bartlett's statistic (corrected)	61.19
P value	<0.0001
P value summary	****
Are SDs significantly different (P < 0.05)?	Yes
ANOVA table	SS	DF	MS	F (DFn, DFd)	P value
Treatment (between columns)	4.666	2	2.333	F (2, 38) = 11.66	P=0.0001
Residual (within columns)	7.601	38	0.2
Total	12.27	40
Data summary
Number of treatments (columns)	3
Number of values (total)	41

## Sheet: Fig.2C
Table Analyzed	Revision Normalized to NLF
Column B	CAF
vs.	vs.
Column A	NLF
Unpaired t test with Welch's correction
P value	0.6846
P value summary	ns
Significantly different (P < 0.05)?	No
One- or two-tailed P value?	Two-tailed
Welch-corrected t, df	t=0.4138, df=15.80
How big is the difference?
Mean of column A	1
Mean of column B	1.134
Difference between means (B - A) ± SEM	0.1339 ± 0.3236
95% confidence interval	-0.5529 to 0.8207
R squared (eta squared)	0.01072
F test to compare variances
F, DFn, Dfd	1.251, 8, 8
P value	0.7594
P value summary	ns
Significantly different (P < 0.05)?	No
Data analyzed
Sample size, column A	9
Sample size, column B	9

## Sheet: Fig.2E
Table Analyzed	2F PANC-1 Cell Viability						Number of families	1
Data sets analyzed	A-E						Number of comparisons per family	10
							Alpha	0.05
ANOVA summary
F	38.92						Tukey's multiple comparisons test	Mean Diff.	95.00% CI of diff.	Significant?	Summary	Adjusted P Value
P value	<0.0001						PBS vs. CAF CM	-1.845	-2.307 to -1.384	Yes	****	<0.0001	A-B
P value summary	****						PBS vs. CAF sEV	-1.04	-1.506 to -0.5733	Yes	****	<0.0001	A-C
Significant diff. among means (P < 0.05)?	Yes						PBS vs. NLF CM	-0.5019	-0.9634 to -0.04032	Yes	*	0.0259	A-D
R squared	0.5773						PBS vs. NLF sEV	-0.2428	-0.7044 to 0.2187	No	ns	0.5915	A-E
							CAF CM vs. CAF sEV	0.8054	0.3389 to 1.272	Yes	****	<0.0001	B-C
Brown-Forsythe test							CAF CM vs. NLF CM	1.343	0.8819 to 1.805	Yes	****	<0.0001	B-D
F (DFn, DFd)	0.5513 (4, 114)						CAF CM vs. NLF sEV	1.602	1.141 to 2.064	Yes	****	<0.0001	B-E
P value	0.6984						CAF sEV vs. NLF CM	0.538	0.07147 to 1.005	Yes	*	0.0152	C-D
P value summary	ns						CAF sEV vs. NLF sEV	0.7971	0.3305 to 1.264	Yes	****	<0.0001	C-E
Are SDs significantly different (P < 0.05)?	No						NLF CM vs. NLF sEV	0.2591	-0.2025 to 0.7206	No	ns	0.5287	D-E
Bartlett's test							Test details	Mean 1	Mean 2	Mean Diff.	SE of diff.	n1	n2	q	DF
Bartlett's statistic (corrected)	13						PBS vs. CAF CM	1	2.845	-1.845	0.1665	24	24	15.67	114
P value	0.0113						PBS vs. CAF sEV	1	2.04	-1.04	0.1683	24	23	8.738	114
P value summary	*						PBS vs. NLF CM	1	1.502	-0.5019	0.1665	24	24	4.263	114
Are SDs significantly different (P < 0.05)?	Yes						PBS vs. NLF sEV	1	1.243	-0.2428	0.1665	24	24	2.062	114
							CAF CM vs. CAF sEV	2.845	2.04	0.8054	0.1683	24	23	6.768	114
ANOVA table	SS	DF	MS	F (DFn, DFd)	P value		CAF CM vs. NLF CM	2.845	1.502	1.343	0.1665	24	24	11.41	114
Treatment (between columns)	51.79	4	12.95	F (4, 114) = 38.92	P<0.0001		CAF CM vs. NLF sEV	2.845	1.243	1.602	0.1665	24	24	13.61	114
Residual (within columns)	37.93	114	0.3327				CAF sEV vs. NLF CM	2.04	1.502	0.538	0.1683	23	24	4.521	114
Total	89.72	118					CAF sEV vs. NLF sEV	2.04	1.243	0.7971	0.1683	23	24	6.697	114
							NLF CM vs. NLF sEV	1.502	1.243	0.2591	0.1665	24	24	2.2	114
Data summary
Number of treatments (columns)	5
Number of values (total)	119

## Sheet: Fig.2G
Table Analyzed	NLF- PARP-internal norm						Number of families	1
Data sets analyzed	A-E						Number of comparisons per family	10
							Alpha	0.05
ANOVA summary
F	24.73						Tukey's multiple comparisons test	Mean Diff.	95.00% CI of diff.	Significant?	Summary	Adjusted P Value
P value	<0.0001						PBS vs. NLF CM	0.08288	-0.1889 to 0.3546	No	ns	0.9003	A-B
P value summary	****						PBS vs. CAF CM	0.6169	0.3578 to 0.8760	Yes	****	<0.0001	A-C
Significant diff. among means (P < 0.05)?	Yes						PBS vs. NLF sEV	0.03328	-0.2033 to 0.2698	No	ns	0.9939	A-D
R squared	0.7673						PBS vs. CAF sEV	0.5136	0.2771 to 0.7502	Yes	****	<0.0001	A-E
							NLF CM vs. CAF CM	0.534	0.2623 to 0.8058	Yes	****	<0.0001	B-C
Brown-Forsythe test							NLF CM vs. NLF sEV	-0.04961	-0.2999 to 0.2007	No	ns	0.9778	B-D
F (DFn, DFd)	3.989 (4, 30)						NLF CM vs. CAF sEV	0.4307	0.1804 to 0.6811	Yes	***	0.0002	B-E
P value	0.0103						CAF CM vs. NLF sEV	-0.5836	-0.8202 to -0.3471	Yes	****	<0.0001	C-D
P value summary	*						CAF CM vs. CAF sEV	-0.1033	-0.3398 to 0.1333	No	ns	0.713	C-E
Are SDs significantly different (P < 0.05)?	Yes						NLF sEV vs. CAF sEV	0.4803	0.2688 to 0.6919	Yes	****	<0.0001	D-E
Bartlett's test							Test details	Mean 1	Mean 2	Mean Diff.	SE of diff.	n1	n2	q	DF
Bartlett's statistic (corrected)							PBS vs. NLF CM	1	0.9171	0.08288	0.09369	6	5	1.251	30
P value							PBS vs. CAF CM	1	0.3831	0.6169	0.08933	6	6	9.766	30
P value summary							PBS vs. NLF sEV	1	0.9667	0.03328	0.08155	6	9	0.5771	30
Are SDs significantly different (P < 0.05)?							PBS vs. CAF sEV	1	0.4864	0.5136	0.08155	6	9	8.907	30
							NLF CM vs. CAF CM	0.9171	0.3831	0.534	0.09369	5	6	8.061	30
ANOVA table	SS	DF	MS	F (DFn, DFd)	P value		NLF CM vs. NLF sEV	0.9171	0.9667	-0.04961	0.0863	5	9	0.8129	30
Treatment (between columns)	2.368	4	0.5921	F (4, 30) = 24.73	P<0.0001		NLF CM vs. CAF sEV	0.9171	0.4864	0.4307	0.0863	5	9	7.059	30
Residual (within columns)	0.7182	30	0.02394				CAF CM vs. NLF sEV	0.3831	0.9667	-0.5836	0.08155	6	9	10.12	30
Total	3.086	34					CAF CM vs. CAF sEV	0.3831	0.4864	-0.1033	0.08155	6	9	1.791	30
							NLF sEV vs. CAF sEV	0.9667	0.4864	0.4803	0.07294	9	9	9.314	30
Data summary
Number of treatments (columns)	5
Number of values (total)	35

## Sheet: Fig.2H
Table Analyzed	NLF pAKT						Number of families	1
Data sets analyzed	B-E						Number of comparisons per family	6
							Alpha	0.05
ANOVA summary
F	8.18						Tukey's multiple comparisons test	Mean Diff.	95.00% CI of diff.	Significant?	Summary	Adjusted P Value
P value	0.0022						NLF CM vs. CAF CM	-0.7182	-1.530 to 0.09388	No	ns	0.0914	B-C
P value summary	**						NLF CM vs. NLF sEV	-0.148	-0.8513 to 0.5554	No	ns	0.9267	B-D
Significant diff. among means (P < 0.05)?	Yes						NLF CM vs. CAF sEV	-0.9546	-1.658 to -0.2513	Yes	**	0.0071	B-E
R squared	0.6367						CAF CM vs. NLF sEV	0.5703	-0.1330 to 1.274	No	ns	0.132	C-D
							CAF CM vs. CAF sEV	-0.2364	-0.9397 to 0.4669	No	ns	0.7645	C-E
Brown-Forsythe test							NLF sEV vs. CAF sEV	-0.8067	-1.381 to -0.2324	Yes	**	0.0054	D-E
F (DFn, DFd)	0.2208 (3, 14)
P value	0.8803						Test details	Mean 1	Mean 2	Mean Diff.	SE of diff.	n1	n2	q	DF
P value summary	ns						NLF CM vs. CAF CM	0.9987	1.717	-0.7182	0.2794	3	3	3.635	14
Are SDs significantly different (P < 0.05)?	No						NLF CM vs. NLF sEV	0.9987	1.147	-0.148	0.242	3	6	0.8647	14
							NLF CM vs. CAF sEV	0.9987	1.953	-0.9546	0.242	3	6	5.579	14
Bartlett's test							CAF CM vs. NLF sEV	1.717	1.147	0.5703	0.242	3	6	3.333	14
Bartlett's statistic (corrected)							CAF CM vs. CAF sEV	1.717	1.953	-0.2364	0.242	3	6	1.381	14
P value							NLF sEV vs. CAF sEV	1.147	1.953	-0.8067	0.1976	6	6	5.774	14
P value summary
Are SDs significantly different (P < 0.05)?
ANOVA table	SS	DF	MS	F (DFn, DFd)	P value
Treatment (between columns)	2.874	3	0.9579	F (3, 14) = 8.180	P=0.0022
Residual (within columns)	1.639	14	0.1171
Total	4.513	17
Data summary
Number of treatments (columns)	4
Number of values (total)	18

## Sheet: Fig.S3A
Table Analyzed	Sup3A- Panc1 Cell Viabilty						Compare each cell mean with the other cell mean in that row
Two-way ANOVA	Ordinary						Number of families	1
Alpha	0.05						Number of comparisons per family	4
							Alpha	0.05
Source of Variation	% of total variation	P value	P value summary	Significant?
Interaction	3.495	0.0038	**	Yes			Sidak's multiple comparisons test	Predicted (LS) mean diff.	95.00% CI of diff.	Significant?	Summary	Adjusted P Value
Row Factor	54.11	<0.0001	****	Yes
Column Factor	4.585	<0.0001	****	Yes			24 hours - 48 hours
							PBS	0	-0.5680 to 0.5680	No	ns	>0.9999
ANOVA table	SS (Type III)	DF	MS	F (DFn, DFd)	P value		Serum(-) Gln(-)	-0.189	-0.7571 to 0.3790	No	ns	0.8727
Interaction	6.403	3	2.134	F (3, 148) = 4.673	P=0.0038		Serum(-) Gln(+)	-0.6832	-1.251 to -0.1152	Yes	*	0.0114
Row Factor	99.13	3	33.04	F (3, 148) = 72.35	P<0.0001		CAF-CM	-0.9986	-1.491 to -0.5066	Yes	****	<0.0001
Column Factor	8.4	1	8.4	F (1, 148) = 18.39	P<0.0001
Residual	67.59	148	0.4567
							Test details	Predicted (LS) mean 1	Predicted (LS) mean 2	Predicted (LS) mean diff.	SE of diff.	N1	N2	t	DF
Difference between column means
Predicted (LS) mean of 24 hours	1.669						24 hours - 48 hours
Predicted (LS) mean of 48 hours	2.136						PBS	1	1	0	0.2253	18	18	0	148
Difference between predicted means	-0.4677						Serum(-) Gln(-)	1.502	1.691	-0.189	0.2253	18	18	0.8392	148
SE of difference	0.1091						Serum(-) Gln(+)	1.581	2.265	-0.6832	0.2253	18	18	3.033	148
95% CI of difference	-0.6832 to -0.2522						CAF-CM	2.591	3.59	-0.9986	0.1951	24	24	5.119	148
Data summary
Number of columns (Column Factor)	2
Number of rows (Row Factor)	4
Number of values	156

[truncated: 24 more sheets: Fig.S3C, Fig.S3D, Fig.S3E, Fig.S4C, Fig.S4E, Fig.3B, Fig.3D, Fig.3F, Fig.3G, Fig.3I, Fig.S5A, Fig.S5C, Fig.4A, Fig.4C, Fig.4D, Fig.5C, Fig.5F, Fig.S7A, Fig.S7B, Fig.6E …]
